# Supplementary material for: Molecular Characterization of the Tumor Microenvironment in Renal Medullary Carcinoma
Source: Front Oncol. 2022 Jun 28;12:910147. doi: 10.3389/fonc.2022.910147 (PMC9275834; doi:10.3389/fonc.2022.910147)
Supplement: Supplementary file 1 [file Table_1.csv]

	p_val	avg_logFC	pct.1	pct.2	p_val_adj	cluster	gene
CD79A	0	2.64487654887523	0.863	0.035	0	B cells	CD79A
MS4A1	0	2.41033576871361	0.711	0.004	0	B cells	MS4A1
VPREB3	0	1.94199491341316	0.49	0.005	0	B cells	VPREB3
LINC00926	4.87030619491927e-308	1.42194943642077	0.325	0.003	8.81768936590135e-304	B cells	LINC00926
IGHM	9.26186658138779e-277	1.60349699392422	0.386	0.01	1.67686094456026e-272	B cells	IGHM
BANK1	5.90647441885995e-271	1.29594263407494	0.353	0.008	1.06936719353459e-266	B cells	BANK1
BLK	1.94217021973477e-176	0.87729069871135	0.193	0.002	3.51629918282981e-172	B cells	BLK
CD19	5.35189687048294e-168	1.21271363426416	0.297	0.013	9.68960928400937e-164	B cells	CD19
TCL1A	1.70772670691148e-148	1.05967218293161	0.165	0.002	3.09183920286323e-144	B cells	TCL1A
CD79B	4.39879978779811e-146	1.30596608642812	0.349	0.026	7.96402701580849e-142	B cells	CD79B
IGHD	3.40002006595262e-134	0.878621623021806	0.133	0.001	6.15573632940721e-130	B cells	IGHD
FCER2	1.7618767208595e-128	0.751624421606779	0.149	0.002	3.18987780311613e-124	B cells	FCER2
IGHV5-78	1.4245695489615e-115	0.603971657297054	0.112	0.001	2.57918316839479e-111	B cells	IGHV5-78
TNFRSF13B	1.49899670163043e-115	0.563906490600985	0.112	0.001	2.71393352830189e-111	B cells	TNFRSF13B
BCAS4	4.64845207119009e-114	1.03159073479691	0.261	0.018	8.41602247488966e-110	B cells	BCAS4
CD37	8.87266862871465e-108	1.62260883157917	0.924	0.636	1.60639665522879e-103	B cells	CD37
RPS27	1.94118514384793e-105	0.935555714338291	0.992	0.985	3.51451570293668e-101	B cells	RPS27
FAM30A	2.07129256016392e-104	0.92558622935279	0.193	0.009	3.75007518017677e-100	B cells	FAM30A
RPS23	1.61708630950493e-103	0.763858923477099	0.996	0.986	2.92773476335868e-99	B cells	RPS23
LINC01781	2.85732757384419e-101	0.73921119028136	0.12	0.002	5.17319157244491e-97	B cells	LINC01781
FCMR	2.1278990515544e-99	1.2479688426988	0.349	0.042	3.85256123283923e-95	B cells	FCMR
FCRLA	1.56581362888152e-98	0.916015062738966	0.229	0.016	2.83490557508999e-94	B cells	FCRLA
CD52	1.49456186362944e-92	1.33172078635891	0.851	0.348	2.70590425410109e-88	B cells	CD52
RPL30	1.11123079103806e-90	0.751031908793676	0.992	0.986	2.01188334717441e-86	B cells	RPL30
STAG3	1.5513278283704e-89	1.42640852824707	0.273	0.028	2.80867903326461e-85	B cells	STAG3
FCRL1	6.11113609087866e-86	0.527455443527574	0.092	0.001	1.10642118925358e-81	B cells	FCRL1
RPL19	5.82759171680875e-84	0.641573330704091	0.996	0.986	1.05508548032822e-79	B cells	RPL19
CD24	5.28795280928332e-83	0.819843415597881	0.245	0.022	9.57383856120744e-79	B cells	CD24
PAX5	9.56866848121389e-83	0.484027968913285	0.092	0.001	1.73240742852378e-78	B cells	PAX5
RPL32	5.32389226008936e-81	0.650842710901016	1	0.983	9.63890693689179e-77	B cells	RPL32
RPL18A	7.34782693655082e-81	0.735156621923738	0.996	0.983	1.33032406686253e-76	B cells	RPL18A
RPL39	1.0350595243933e-80	0.59873791107399	0.996	0.986	1.87397526891407e-76	B cells	RPL39
RPS27A	9.88706339964961e-80	0.708031060458731	1	0.984	1.79005282850656e-75	B cells	RPS27A
RPL13	5.46409859360025e-78	0.644534817802527	1	0.991	9.89275050371325e-74	B cells	RPL13
RPS5	1.3188236504532e-77	0.835291080611427	0.98	0.945	2.38773021914551e-73	B cells	RPS5
RPL18	4.95061330171103e-77	0.708716950429373	0.984	0.981	8.96308538274782e-73	B cells	RPL18
RPL34	2.30863473649269e-76	0.635516526004057	0.996	0.987	4.17978319042002e-72	B cells	RPL34
RPL8	5.65976483573368e-75	0.670321618270411	0.988	0.983	1.02470042350958e-70	B cells	RPL8
RPL41	2.27439991707749e-74	0.496145759834382	1	0.994	4.11780104986879e-70	B cells	RPL41
RPS18	1.45746869080252e-73	0.634108376088631	0.996	0.985	2.63874706469796e-69	B cells	RPS18
RALGPS2	9.64080657491868e-73	1.01619364470352	0.261	0.032	1.74546803038903e-68	B cells	RALGPS2
RPL11	5.33480837235184e-72	0.596198912864884	1	0.99	9.65867055814301e-68	B cells	RPL11
RPS8	5.64465351226407e-70	0.621245197998384	0.996	0.985	1.02196451839541e-65	B cells	RPS8
RPS15A	6.47414242857391e-70	0.631429793453802	1	0.982	1.17214348669331e-65	B cells	RPS15A
RPS3A	1.21712415395779e-68	0.668529943239161	0.996	0.972	2.20360328074057e-64	B cells	RPS3A
RPS28	1.96657728887315e-67	0.492279338369326	0.992	0.99	3.56048818150484e-63	B cells	RPS28
RPS21	6.32896401022534e-67	0.631192217068253	0.996	0.976	1.1458589340513e-62	B cells	RPS21
EEF1A1	9.08796326970791e-66	0.583098568152963	1	0.994	1.64537574998062e-61	B cells	EEF1A1
TNFRSF13C	1.4666544744005e-65	0.4939523195589	0.088	0.002	2.6553779259021e-61	B cells	TNFRSF13C
RPL35A	8.02528613348905e-65	0.620278631175904	0.996	0.976	1.45297805446819e-60	B cells	RPL35A
RPS25	1.19808781698863e-64	0.635089759687034	0.988	0.973	2.16913799265791e-60	B cells	RPS25
FAM177B	2.15199892997609e-63	0.552036365970611	0.088	0.002	3.89619406272171e-59	B cells	FAM177B
RPL21	7.214260327143e-63	0.742434185782451	0.972	0.944	1.30614183222924e-58	B cells	RPL21
FAU	2.53877331987258e-62	0.552931912585477	0.996	0.985	4.5964490956293e-58	B cells	FAU
RPS26	2.78919797567396e-62	0.528897591712901	0.988	0.991	5.0498429349577e-58	B cells	RPS26
RPL3	8.24712276298864e-62	0.730556866712578	0.972	0.954	1.49314157623909e-57	B cells	RPL3
RPL12	7.51419539915527e-61	0.52591545824425	0.996	0.983	1.36044507701706e-56	B cells	RPL12
RPL23A	1.74717803802154e-60	0.707864398659464	0.972	0.956	3.163265837838e-56	B cells	RPL23A
RPL10	2.21410825728995e-60	0.517121075045089	1	0.991	4.00864299982345e-56	B cells	RPL10
FAM129C	3.35586734066866e-60	0.474780393946923	0.076	0.002	6.07579782028061e-56	B cells	FAM129C
RPS12	6.20632497848857e-60	0.52856050431599	0.996	0.987	1.12365513735536e-55	B cells	RPS12
RPL29	1.40944693493294e-58	0.553512775828307	0.992	0.977	2.55180367569609e-54	B cells	RPL29
RPS3	1.07067837126969e-57	0.538925707328319	0.992	0.981	1.93846319118378e-53	B cells	RPS3
RPS15	3.00190612728379e-55	0.47943115972788	0.992	0.986	5.43495104344731e-51	B cells	RPS15
RPS29	3.98733248428184e-55	0.682379741964023	0.936	0.924	7.21906546279228e-51	B cells	RPS29
RPL37	9.38630553836938e-55	0.493250085022727	0.984	0.982	1.69939061772178e-50	B cells	RPL37
RPL7A	2.35286124570014e-54	0.569712784596569	0.992	0.976	4.25985528534011e-50	B cells	RPL7A
RPL14	3.74840568760779e-53	0.551928067084362	0.976	0.968	6.7864884974139e-49	B cells	RPL14
RPL5	1.08228242418975e-51	0.696945597652314	0.976	0.921	1.95947232899554e-47	B cells	RPL5
IGLV1-44	2.78825698613487e-51	0.984812366910561	0.06	0.001	5.04813927339717e-47	B cells	IGLV1-44
RPL9	1.19237132123183e-50	0.592598595432995	0.976	0.961	2.15878827709023e-46	B cells	RPL9
RACK1	5.74062027073475e-50	0.602629553529648	0.98	0.95	1.03933930001653e-45	B cells	RACK1
RPS14	2.47167620176097e-49	0.514356416790796	0.992	0.983	4.47496976328823e-45	B cells	RPS14
CXCR5	2.62282449527342e-49	0.453633697664119	0.084	0.003	4.74862374869253e-45	B cells	CXCR5
RPLP2	5.86943420244326e-49	0.518002681114424	0.976	0.977	1.06266106235235e-44	B cells	RPLP2
RPS6	4.99836219907139e-48	0.577573466433801	0.968	0.964	9.04953476141875e-44	B cells	RPS6
RPS13	8.30087946989562e-48	0.474507187180926	0.992	0.979	1.5028742280246e-43	B cells	RPS13
RPS4X	7.25495477212421e-46	0.500026825133508	0.988	0.979	1.31350956149309e-41	B cells	RPS4X
CD69	1.49340413208602e-45	1.23132002404976	0.695	0.376	2.70380818114174e-41	B cells	CD69
POU2AF1	2.41284046385385e-45	0.721031385985484	0.165	0.02	4.3684476598074e-41	B cells	POU2AF1
RPS7	2.76475765743406e-45	0.475156162568341	0.984	0.976	5.00559373878436e-41	B cells	RPS7
LTB	5.25601793937124e-45	1.00784479284656	0.53	0.191	9.51602047923164e-41	B cells	LTB
COL19A1	3.31905102272199e-44	0.481839168532882	0.068	0.002	6.00914187663816e-40	B cells	COL19A1
RPL36	1.07700552366677e-42	0.44653883310073	0.984	0.98	1.94991850059868e-38	B cells	RPL36
EEF1B2	4.08194781364332e-41	0.714882693037136	0.904	0.891	7.39036651660124e-37	B cells	EEF1B2
RPL28	5.18603330435614e-41	0.367716637856215	0.984	0.99	9.38931329753679e-37	B cells	RPL28
JCHAIN	1.24252685962914e-39	0.363281111302994	0.217	0.037	2.24959487935855e-35	B cells	JCHAIN
TSC22D3	1.75472012561042e-39	0.747685861431105	0.888	0.851	3.17692078741767e-35	B cells	TSC22D3
STAP1	8.5006453014008e-39	0.621265375062752	0.133	0.015	1.53904183181861e-34	B cells	STAP1
RPSA	9.82544737469905e-39	0.671770568981235	0.928	0.902	1.77889724718926e-34	B cells	RPSA
RPL26	6.11902168219656e-37	0.491724681109721	0.96	0.966	1.10784887556169e-32	B cells	RPL26
RPS19	1.41217301290935e-36	0.432721280054819	1	0.988	2.55673923987238e-32	B cells	RPS19
RPL10A	5.49283297822785e-36	0.556242573929156	0.932	0.92	9.94477410708152e-32	B cells	RPL10A
CHI3L2	9.57031755689365e-36	0.53179246678925	0.092	0.007	1.73270599367559e-31	B cells	CHI3L2
CR2	2.69043028740898e-34	0.278651839825686	0.048	0.001	4.87102403535395e-30	B cells	CR2
LY9	5.09915121983865e-34	0.76592605844424	0.157	0.024	9.23201328351788e-30	B cells	LY9
LINC02397	6.03124641858778e-34	0.706025919302762	0.153	0.023	1.09195716408532e-29	B cells	LINC02397
MT-ND4L	3.07011545582342e-33	0.466078337549415	0.972	0.975	5.55844403276831e-29	B cells	MT-ND4L
LINC01857	7.05082919104717e-33	0.892308263926336	0.221	0.05	1.27655262503909e-28	B cells	LINC01857
MGAT5	2.01826754313289e-31	0.709749692303808	0.133	0.019	3.6540733868421e-27	B cells	MGAT5
IGHV5-51	2.03836692754666e-31	0.401259085943057	0.064	0.004	3.69046332232322e-27	B cells	IGHV5-51
BTG1	2.83478104734677e-31	0.773109792368621	0.851	0.82	5.13237108622133e-27	B cells	BTG1
RPL15	1.7353688673943e-30	0.425617353388363	0.944	0.966	3.14188533441738e-26	B cells	RPL15
COBLL1	2.6900596128453e-30	0.59435230313658	0.12	0.016	4.87035292905642e-26	B cells	COBLL1
CD83	4.04912398024767e-30	1.21636167116447	0.602	0.398	7.3309389662384e-26	B cells	CD83
RPL24	6.19157906482482e-30	0.4447697699015	0.948	0.958	1.12098538968653e-25	B cells	RPL24
HLA-DOB	2.04014733723117e-29	0.740724779104654	0.149	0.025	3.69368675405704e-25	B cells	HLA-DOB
CD22	3.97623361080286e-29	0.637833813376878	0.145	0.024	7.19897095235858e-25	B cells	CD22
TXNIP	1.61558954798482e-28	0.968278597299438	0.719	0.584	2.92502487662651e-24	B cells	TXNIP
SELL	2.32152013382522e-28	1.1160384414028	0.361	0.139	4.20311220229056e-24	B cells	SELL
RCSD1	3.27408101728205e-28	1.09566333850571	0.414	0.188	5.92772368178915e-24	B cells	RCSD1
RPLP1	9.23462629809582e-28	0.319895476771482	0.992	0.992	1.67192909127025e-23	B cells	RPLP1
RPL22	3.19152893759236e-27	0.447314180293848	0.928	0.951	5.77826314151097e-23	B cells	RPL22
MT-ND3	9.52248465806951e-27	0.40525109544672	0.984	0.984	1.72404584734349e-22	B cells	MT-ND3
IGLV3-25	1.27099358345304e-26	0.825038600489615	0.036	0.001	2.30113388284173e-22	B cells	IGLV3-25
IGHV3-30	3.0731718307466e-26	0.340475424572158	0.056	0.003	5.56397759956671e-22	B cells	IGHV3-30
CXCR4	7.87874695346088e-26	0.664647687307456	0.807	0.692	1.42644713592409e-21	B cells	CXCR4
UGT8	9.91010691445994e-26	0.279091316764482	0.028	0	1.79422485686297e-21	B cells	UGT8
LINC01215	1.36943662015797e-25	0.380549114268062	0.076	0.007	2.479365000796e-21	B cells	LINC01215
MALAT1	1.41181344929983e-25	0.267770167602849	1	0.992	2.55608824995734e-21	B cells	MALAT1
PTPRCAP	9.28190813209292e-24	0.671853997853362	0.217	0.059	1.68048946731542e-19	B cells	PTPRCAP
RPS2	1.05261783322142e-23	0.429175427641642	0.944	0.949	1.90576458704739e-19	B cells	RPS2
AC119396.1	1.4624510449932e-23	0.473309724000562	0.1	0.014	2.6477676169602e-19	B cells	AC119396.1
SMIM14	3.8784165008365e-23	1.1458966895559	0.325	0.139	7.02187307476448e-19	B cells	SMIM14
RPS11	1.36446961232684e-22	0.500111201955658	0.851	0.873	2.47037223311774e-18	B cells	RPS11
C12orf42	3.75953313300071e-22	0.324837146072372	0.044	0.003	6.80663473729779e-18	B cells	C12orf42
BTLA	5.59078485803579e-22	0.498013134188509	0.104	0.017	1.01221159854738e-17	B cells	BTLA
RPL6	1.62349255694206e-21	0.371534653779721	0.96	0.964	2.93933327434359e-17	B cells	RPL6
EEF1D	7.79772995344091e-21	0.468966695028318	0.843	0.901	1.41177900807048e-16	B cells	EEF1D
NACA	1.0069455221641e-20	0.349232547028025	0.936	0.952	1.82307486787811e-16	B cells	NACA
TMEM154	4.01991390715296e-20	0.813810286893382	0.173	0.047	7.27805412890043e-16	B cells	TMEM154
PDLIM1	5.00815241192461e-20	0.629152401512841	0.153	0.037	9.0672599417895e-16	B cells	PDLIM1
TRBC2	7.04596493815218e-20	0.622264174912663	0.317	0.122	1.27567195205245e-15	B cells	TRBC2
MT-ATP6	1.68199310203105e-19	0.315945669144929	1	0.989	3.04524851122722e-15	B cells	MT-ATP6
RPL35	6.79398456359722e-19	0.342527247041586	0.96	0.965	1.23005090523928e-14	B cells	RPL35
EBF1	1.02414132336712e-18	0.312121597952221	0.056	0.006	1.85420786595618e-14	B cells	EBF1
STK17A	1.063266959715e-18	0.881166645338713	0.41	0.23	1.92504483056402e-14	B cells	STK17A
NCR3	1.12304479379895e-18	0.42803786789812	0.104	0.019	2.033272599173e-14	B cells	NCR3
PARP15	2.74494216143094e-18	0.469137337419443	0.112	0.023	4.96971778327071e-14	B cells	PARP15
SNX22	4.00235823483638e-18	0.471619012514701	0.084	0.013	7.24626958417127e-14	B cells	SNX22
RPS9	6.17530079601834e-18	0.32606865605596	0.952	0.963	1.11803820911912e-13	B cells	RPS9
RIC3	9.80277570370296e-18	0.442668553190175	0.096	0.017	1.77479254115542e-13	B cells	RIC3
FCRL3	2.66622637305774e-17	0.26384315395685	0.052	0.005	4.82720284842105e-13	B cells	FCRL3
MT-CO3	3.39418331708037e-17	0.28561174959573	1	0.989	6.14516889557402e-13	B cells	MT-CO3
TMEM243	5.0808225935747e-17	0.954494860260673	0.357	0.195	9.198829305667e-13	B cells	TMEM243
RPS16	2.69251127421466e-16	0.32430131571879	0.928	0.961	4.87479166196565e-12	B cells	RPS16
HIP1R	3.70111718947054e-16	0.334310365855649	0.064	0.009	6.70087267153641e-12	B cells	HIP1R
RPL4	5.71610883355116e-16	0.396890084536307	0.855	0.877	1.03490150431444e-11	B cells	RPL4
IGLV8-61	8.33271033336028e-16	0.632471884455428	0.016	0	1.50863720585488e-11	B cells	IGLV8-61
IGHV2-5	2.40111669552924e-15	0.434063661052407	0.024	0.001	4.34722177725568e-11	B cells	IGHV2-5
IGHV1-2	3.0660136029805e-15	0.335816528348811	0.04	0.003	5.55101762819619e-11	B cells	IGHV1-2
RPLP0	8.27578434698427e-15	0.307725257649542	0.972	0.97	1.4983307560215e-10	B cells	RPLP0
PKIG	8.53568021220566e-15	0.570326683232637	0.133	0.037	1.54538490241984e-10	B cells	PKIG
RPL13A	3.67968470954871e-14	0.496088717842865	0.743	0.816	6.66206916663794e-10	B cells	RPL13A
PNOC	5.8964302472388e-14	0.25148083163001	0.116	0.029	1.06754869626259e-09	B cells	PNOC
IGLV2-11	7.25356036276379e-14	0.397320790980489	0.044	0.005	1.31325710367838e-09	B cells	IGLV2-11
RAB30	8.71215834852401e-14	0.543557753369012	0.104	0.025	1.57733626900027e-09	B cells	RAB30
GNG7	1.44588106606623e-13	0.610727264302185	0.124	0.035	2.61776767011292e-09	B cells	GNG7
CCR7	2.42195803939653e-13	0.493661742204993	0.217	0.084	4.38495503032741e-09	B cells	CCR7
RPL38	2.42792193101089e-13	0.419335577641608	0.855	0.909	4.39575265609522e-09	B cells	RPL38
IGLV7-43	3.90391669276935e-13	0.567655443861147	0.016	0	7.06804117225891e-09	B cells	IGLV7-43
BACH2	4.65086325431807e-13	0.429609307612661	0.072	0.014	8.42038792194287e-09	B cells	BACH2
RPL37A	5.55433515137466e-13	0.308421232741634	0.916	0.954	1.00561237915638e-08	B cells	RPL37A
RAC2	7.08144993269004e-13	0.748231974808002	0.53	0.443	1.28209651031353e-08	B cells	RAC2
SP140	1.10192954472211e-12	0.7617474373345	0.217	0.095	1.99504344071938e-08	B cells	SP140
TOMM7	1.87251978185884e-12	0.449468867657708	0.727	0.808	3.39019706505542e-08	B cells	TOMM7
RPL27	2.01895021909314e-12	0.378103820338156	0.851	0.916	3.65530937166813e-08	B cells	RPL27
RHEX	2.52135469102167e-12	0.376004141602127	0.072	0.014	4.56491266809474e-08	B cells	RHEX
MTRNR2L12	5.23393524522233e-12	0.274403733263111	0.988	0.985	9.47603976147503e-08	B cells	MTRNR2L12
LIMD2	5.88044957836712e-12	0.724968374059869	0.518	0.449	1.06465539616337e-07	B cells	LIMD2
KHDRBS2	8.79386098480118e-12	0.253901721433996	0.04	0.005	1.59212853129825e-07	B cells	KHDRBS2
HVCN1	2.89422072444325e-11	0.773052454552522	0.197	0.088	5.23998662160451e-07	B cells	HVCN1
ISG20	3.16792404120523e-11	0.707734763892325	0.482	0.375	5.73552647660207e-07	B cells	ISG20
CD200	3.38446801651391e-11	0.447409376647914	0.06	0.011	6.12757934389844e-07	B cells	CD200
HLA-E	3.41581254716846e-11	0.373789393741085	0.811	0.883	6.1843286166485e-07	B cells	HLA-E
IFT57	3.95111682918203e-11	0.703586796724035	0.177	0.073	7.15349701923407e-07	B cells	IFT57
RASGRP2	5.10869632141533e-11	0.582513995098031	0.153	0.057	9.24929468992245e-07	B cells	RASGRP2
AFF3	6.29903951698798e-11	0.450279214378282	0.088	0.023	1.14044110455067e-06	B cells	AFF3
RPL31	6.37113439804701e-11	0.347385107116416	0.783	0.87	1.15349388276641e-06	B cells	RPL31
MT-CYB	6.91323178370292e-11	0.258569076353846	0.956	0.971	1.25164061443941e-06	B cells	MT-CYB
ARHGAP24	9.97994159327457e-11	0.828245407210578	0.245	0.129	1.80686842546236e-06	B cells	ARHGAP24
FCRL2	2.41405247533257e-10	0.250423278687623	0.04	0.006	4.37064200658962e-06	B cells	FCRL2
IGHV1-46	8.60591204314167e-10	0.373456628643582	0.016	0.001	1.5581003754108e-05	B cells	IGHV1-46
RPL27A	8.61070172277232e-10	0.399255448832433	0.739	0.833	1.55896754690793e-05	B cells	RPL27A
SIDT1	2.33520153464076e-09	0.407217618117972	0.068	0.016	4.22788237846709e-05	B cells	SIDT1
CD27	5.95805065750289e-09	0.422423787971988	0.173	0.074	0.00010787050715409	B cells	CD27
EEF2	1.58814409805843e-08	0.519329247369718	0.643	0.747	0.000287533488953479	B cells	EEF2
NOP53	1.95480898294285e-08	0.740179309219433	0.438	0.387	0.000353918166361802	B cells	NOP53
CD70	1.97546297473709e-08	0.310864622652776	0.06	0.014	0.00035765757157615	B cells	CD70
HSH2D	2.87634006822586e-08	0.592849768391407	0.149	0.065	0.000520761369352293	B cells	HSH2D
P2RY10	4.72119809787587e-08	0.522573131571299	0.108	0.04	0.000854772915620425	B cells	P2RY10
CEMIP2	5.65182435457984e-08	0.459579862420761	0.145	0.062	0.00102326279939668	B cells	CEMIP2
NEIL1	7.4768397809427e-08	0.279619369444358	0.044	0.009	0.00135368184233968	B cells	NEIL1
BCL11A	9.39715616194523e-08	0.468302454934706	0.08	0.025	0.00170135512312018	B cells	BCL11A
SIT1	1.0309824653169e-07	0.42728838630007	0.116	0.045	0.00186659375345625	B cells	SIT1
PAWR	1.17991448650545e-07	0.264822816186464	0.048	0.011	0.00213623517781811	B cells	PAWR
RRAS2	1.80512811979983e-07	0.251311240544176	0.044	0.009	0.0032681844608976	B cells	RRAS2
IKZF3	1.85011293268373e-07	0.373266901195254	0.104	0.038	0.0033496294646239	B cells	IKZF3
RPL36A	2.00785985014894e-07	0.293351179651897	0.755	0.841	0.00363523025869465	B cells	RPL36A
IRF8	2.20665833246654e-07	0.894843184562776	0.253	0.163	0.00399515491093067	B cells	IRF8
AC120193.1	2.34098658246741e-07	0.318219437400982	0.036	0.007	0.00423835620755725	B cells	AC120193.1
JUN	2.65058465290902e-07	0.591559948896302	0.606	0.597	0.00479888351409177	B cells	JUN
IGLL5	3.47587681955012e-07	0.378076021733449	0.068	0.02	0.00629307498179549	B cells	IGLL5
MT-ATP8	6.82634713426709e-07	0.27454167819191	0.819	0.891	0.0123591014865906	B cells	MT-ATP8
PFDN5	7.44143528778715e-07	0.261072947160383	0.851	0.926	0.0134727185885386	B cells	PFDN5
TUBA4A	9.1277158747654e-07	0.531915417003837	0.193	0.104	0.0165257295912628	B cells	TUBA4A
RPL7	1.22277941236676e-06	0.296987441631309	0.763	0.849	0.0221384212609002	B cells	RPL7
TRAF5	1.66026509499249e-06	0.472073306258289	0.104	0.043	0.0300590995448391	B cells	TRAF5
SLC38A1	1.70334051233561e-06	0.497446348374961	0.145	0.07	0.0308389799758362	B cells	SLC38A1
PCBP2	1.92534376573996e-06	0.416052886479563	0.643	0.766	0.0348583488787219	B cells	PCBP2
OFD1	2.13828206677907e-06	0.642789370395619	0.213	0.13	0.0387135968190351	B cells	OFD1
OCIAD2	2.29580420274399e-06	0.466014055491377	0.265	0.168	0.04156553509068	B cells	OCIAD2
QRSL1	3.65643009623634e-06	0.429768061869322	0.104	0.045	0.066199666892359	B cells	QRSL1
ZFAS1	6.20970045763034e-06	0.433946564677045	0.631	0.744	0.112426626785397	B cells	ZFAS1
EZR	6.49222524055888e-06	0.693695302336406	0.394	0.35	0.117541737980319	B cells	EZR
TPD52	6.78585300804319e-06	0.631614518429134	0.129	0.063	0.122857868710622	B cells	TPD52
LSM7	6.99881759711298e-06	0.659130299562558	0.498	0.56	0.126713592595731	B cells	LSM7
DERL3	8.55674340280915e-06	0.415577853946673	0.129	0.061	0.15491983930786	B cells	DERL3
TMEM156	1.29497579940881e-05	0.533605750935376	0.133	0.067	0.234455368482965	B cells	TMEM156
ICAM3	1.52868563396993e-05	0.533716631678222	0.209	0.13	0.276768534030256	B cells	ICAM3
PPP3CC	1.55886798097363e-05	0.491049700528227	0.145	0.077	0.282233047955275	B cells	PPP3CC
SEPT1	1.79613028613453e-05	0.461928347933266	0.181	0.104	0.325189388304656	B cells	SEPT1
MEF2C	1.88979589871266e-05	0.81043858365892	0.369	0.346	0.342147547461927	B cells	MEF2C
LBH	1.93854799941151e-05	0.408405676500687	0.137	0.069	0.350974115293454	B cells	LBH
ERAP2	2.85542133379082e-05	0.384840851141877	0.088	0.038	0.516974032482828	B cells	ERAP2
HIST1H4C	3.42855703589874e-05	0.360770777120997	0.506	0.516	0.620740251349466	B cells	HIST1H4C
STK4	3.69031385925919e-05	0.718932765072947	0.365	0.331	0.668131324218876	B cells	STK4
EIF3F	4.60615226964142e-05	0.502726883414139	0.514	0.602	0.833943868418579	B cells	EIF3F
RIPOR2	5.40731340562897e-05	0.405755451405726	0.161	0.092	0.978994092089125	B cells	RIPOR2
CIRBP	5.59433963837866e-05	0.558013373962923	0.554	0.667	1	B cells	CIRBP
CYFIP2	7.08388963940887e-05	0.365527022949468	0.088	0.039	1	B cells	CYFIP2
AC007384.1	7.281049426647e-05	0.425456815860663	0.092	0.042	1	B cells	AC007384.1
TP53INP1	8.18954793569224e-05	0.450532323817634	0.088	0.04	1	B cells	TP53INP1
ACAP1	8.27835513275815e-05	0.515256128085842	0.197	0.127	1	B cells	ACAP1
SNHG8	9.17522193622569e-05	0.5643248884551	0.466	0.509	1	B cells	SNHG8
ZNF821	0.000114460595936408	0.359639642949662	0.076	0.033	1	B cells	ZNF821
RPL22L1	0.000130128436239064	0.493472355853465	0.514	0.579	1	B cells	RPL22L1
CR1	0.000140526665447737	0.275169081348921	0.06	0.023	1	B cells	CR1
NPM1	0.00021079917859984	0.26255855890398	0.727	0.828	1	B cells	NPM1
KLF6	0.00026184533187279	0.307442094421417	0.695	0.834	1	B cells	KLF6
NT5E	0.000270110487615856	0.269086274865087	0.056	0.022	1	B cells	NT5E
AC243960.1	0.000306306308772448	0.407245608914588	0.108	0.057	1	B cells	AC243960.1
GNB5	0.000360083878966209	0.305591906571444	0.064	0.027	1	B cells	GNB5
CCNI	0.000440856430447114	0.396867800937796	0.582	0.712	1	B cells	CCNI
FADS3	0.000531030479143168	0.284266187858661	0.06	0.025	1	B cells	FADS3
CERS4	0.000539333488219591	0.360285357077384	0.08	0.039	1	B cells	CERS4
RPL17	0.000570561051044958	0.378873685236871	0.538	0.639	1	B cells	RPL17
ZNF318	0.000617360156031241	0.26207401323633	0.044	0.016	1	B cells	ZNF318
TENT5C	0.00107652038628506	0.347547152913788	0.104	0.058	1	B cells	TENT5C
RPL23	0.00127501268079662	0.356921174989339	0.614	0.772	1	B cells	RPL23
CD55	0.00136369136957188	0.688821948856483	0.341	0.328	1	B cells	CD55
CORO1A	0.00150736023824484	0.374631573024394	0.542	0.619	1	B cells	CORO1A
S1PR1	0.00152812689060419	0.254487984800728	0.056	0.024	1	B cells	S1PR1
IRF4	0.00216204284229498	0.336108016190365	0.096	0.054	1	B cells	IRF4
TNFAIP8	0.00236564485155947	0.598446800610865	0.285	0.256	1	B cells	TNFAIP8
SLC25A6	0.00277152855602272	0.293838305161523	0.614	0.782	1	B cells	SLC25A6
HOPX	0.00282684952509431	0.331749706583172	0.104	0.06	1	B cells	HOPX
ANKRD44	0.00287828521857996	0.596649724343499	0.213	0.169	1	B cells	ANKRD44
HSP90AB1	0.00292884930428547	0.264126940199815	0.743	0.843	1	B cells	HSP90AB1
PPM1K	0.0030265381976396	0.571863063897369	0.169	0.123	1	B cells	PPM1K
LYRM1	0.00354231768876374	0.322756966341596	0.08	0.044	1	B cells	LYRM1
BCLAF1	0.0037619864655014	0.300235074990251	0.197	0.347	1	B cells	BCLAF1
OGG1	0.00398856917549547	0.266995161555862	0.068	0.035	1	B cells	OGG1
CD40	0.00509344743461631	0.536929162058985	0.173	0.131	1	B cells	CD40
AIM2	0.00514503220639683	0.344820231390134	0.088	0.052	1	B cells	AIM2
PNISR	0.00566864173679688	0.62370547308557	0.378	0.414	1	B cells	PNISR
PMAIP1	0.00674264469976126	0.687205362631953	0.225	0.188	1	B cells	PMAIP1
CSNK1G3	0.00701572447143471	0.346906301678088	0.1	0.062	1	B cells	CSNK1G3
C7orf50	0.0071117110440604	0.340187470369354	0.165	0.289	1	B cells	C7orf50
CYTIP	0.00734165300442866	0.494834354453467	0.426	0.472	1	B cells	CYTIP
MHENCR	0.00791165885146451	0.290477291792684	0.06	0.031	1	B cells	MHENCR
BIRC3	0.00850402240652564	0.433771746064283	0.205	0.162	1	B cells	BIRC3
GPR18	0.00886392038799712	0.270135449536241	0.048	0.023	1	B cells	GPR18
TSPAN3	0.0091030357313563	0.255226766828377	0.141	0.246	1	B cells	TSPAN3
NTS	0	3.74701228267842	0.667	0.001	0	CD70+ cells	NTS
SNCG	0	2.50106284045307	1	0.01	0	CD70+ cells	SNCG
CRABP2	0	2.39547055349996	0.833	0.006	0	CD70+ cells	CRABP2
CP	0	1.98494740030948	0.75	0.006	0	CD70+ cells	CP
CLDN16	0	1.85925965618914	0.958	0.01	0	CD70+ cells	CLDN16
TM4SF18	0	1.82536601874849	0.958	0.005	0	CD70+ cells	TM4SF18
CD34	0	1.67534077458872	0.875	0.004	0	CD70+ cells	CD34
LIMCH1	0	1.54039764304007	1	0.007	0	CD70+ cells	LIMCH1
GJA1	0	1.49791307924578	0.833	0.006	0	CD70+ cells	GJA1
PTGIS	0	1.41428912532683	0.958	0.005	0	CD70+ cells	PTGIS
PLA2R1	0	1.31334789038892	0.792	0.002	0	CD70+ cells	PLA2R1
MID1	0	1.25600244875896	0.958	0.008	0	CD70+ cells	MID1
KLK10	0	1.21674858933973	0.583	0.002	0	CD70+ cells	KLK10
IGFL2-AS1	0	1.1599322029996	0.458	0	0	CD70+ cells	IGFL2-AS1
ANK1	0	1.09867187211444	0.625	0.004	0	CD70+ cells	ANK1
C11orf86	0	0.716249414690562	0.583	0	0	CD70+ cells	C11orf86
MYOM3	0	0.666642078274033	0.458	0.001	0	CD70+ cells	MYOM3
AADAT	0	0.615557411290125	0.5	0	0	CD70+ cells	AADAT
LINC02298	0	0.580196015398611	0.542	0.002	0	CD70+ cells	LINC02298
ALDH8A1	0	0.481871347847597	0.375	0	0	CD70+ cells	ALDH8A1
SYT12	0	0.462515627946627	0.417	0	0	CD70+ cells	SYT12
TMEM132C	0	0.339372745187883	0.333	0	0	CD70+ cells	TMEM132C
KTN1-AS1	1.73199891418078e-300	0.823510574710917	0.708	0.006	3.13578403412431e-296	CD70+ cells	KTN1-AS1
MUC16	5.5053748727568e-299	0.705806059697137	0.583	0.003	9.96748120712618e-295	CD70+ cells	MUC16
SLURP2	5.62463206832956e-295	0.338251900149222	0.25	0	1.01833963597107e-290	CD70+ cells	SLURP2
CD701	6.20609120533795e-292	1.84792961307035	0.958	0.012	1.12361281272644e-287	CD70+ cells	CD70
MUC1	1.77933517415339e-287	1.81771136030736	0.958	0.012	3.22148633280472e-283	CD70+ cells	MUC1
RASSF9	2.04246258935844e-283	0.547882113729328	0.375	0.001	3.69787851803346e-279	CD70+ cells	RASSF9
PFN2	4.31269135252045e-275	1.14785054601342	0.917	0.012	7.80812769373828e-271	CD70+ cells	PFN2
SAMD5	2.97778037746856e-267	0.282847756322435	0.292	0	5.39127137340683e-263	CD70+ cells	SAMD5
MXRA8	4.92069185972214e-267	1.48598076424964	0.833	0.01	8.90891261202693e-263	CD70+ cells	MXRA8
C19orf33	1.01407694597137e-260	1.44855799621155	0.917	0.013	1.83598631068117e-256	CD70+ cells	C19orf33
MFAP3L	1.08152124612289e-257	0.528936055159269	0.542	0.004	1.95809421610549e-253	CD70+ cells	MFAP3L
FGFR2	1.28457046276538e-257	0.444012057167175	0.417	0.002	2.32571482283672e-253	CD70+ cells	FGFR2
CAV2	2.57090621569325e-256	1.82856637285368	1	0.016	4.65462570351263e-252	CD70+ cells	CAV2
SEMA3A	3.85239454515446e-255	0.756799667560696	0.625	0.005	6.97476032400215e-251	CD70+ cells	SEMA3A
IL22RA1	8.69144118683297e-253	0.326125900204409	0.25	0	1.57358542687611e-248	CD70+ cells	IL22RA1
ZNF385D	5.39157366244252e-250	0.966986167431669	0.667	0.006	9.76144411585219e-246	CD70+ cells	ZNF385D
FAM107A	7.58745210644305e-247	0.830729285471029	0.458	0.002	1.37370820387151e-242	CD70+ cells	FAM107A
SLIT2	1.18337544583227e-244	0.574449929981039	0.417	0.002	2.14250124467932e-240	CD70+ cells	SLIT2
CASC8	1.424934379506e-241	0.36223989666637	0.333	0.001	2.57984369409561e-237	CD70+ cells	CASC8
KRT19	2.42279248551732e-241	2.9502816019982	0.958	0.016	4.38646579502911e-237	CD70+ cells	KRT19
TM4SF1-AS1	9.52979899010164e-241	0.356598023584345	0.292	0.001	1.7253701071579e-236	CD70+ cells	TM4SF1-AS1
TM4SF1	4.19126269297583e-239	3.2732758108241	1	0.018	7.58828110563274e-235	CD70+ cells	TM4SF1
PROM1	1.58125770795738e-234	0.823015817750443	0.5	0.003	2.86286708025683e-230	CD70+ cells	PROM1
IGF2.1	4.26720811203523e-224	0.903068080388605	0.333	0.001	7.72578028683979e-220	CD70+ cells	IGF2.1
LYPD2	2.64019444038026e-221	2.41453828057862	0.25	0	4.78007203430847e-217	CD70+ cells	LYPD2
SPTBN2	4.35461389534409e-221	0.295481680009814	0.25	0	7.88402845752047e-217	CD70+ cells	SPTBN2
TLE2	1.94405600961364e-220	0.417823927241009	0.375	0.002	3.5197134054055e-216	CD70+ cells	TLE2
LOXL2	6.84068321226622e-220	1.14596617961085	0.708	0.009	1.2385056955808e-215	CD70+ cells	LOXL2
FBXL2	1.14537172129789e-218	0.332566171104281	0.292	0.001	2.07369550140982e-214	CD70+ cells	FBXL2
VXN	3.83910852083221e-209	0.395178548155815	0.333	0.001	6.95070597696672e-205	CD70+ cells	VXN
AHNAK2	3.56246347321555e-206	0.670175399216107	0.542	0.005	6.44984011825676e-202	CD70+ cells	AHNAK2
PRUNE2	6.84197750893849e-205	0.960752365365091	0.667	0.008	1.23874002799331e-200	CD70+ cells	PRUNE2
S100A1	7.7743122784448e-204	1.94951219196307	0.875	0.016	1.40753923801243e-199	CD70+ cells	S100A1
TUSC3	2.63227127733681e-203	1.20763711242551	0.875	0.016	4.7657271476183e-199	CD70+ cells	TUSC3
EGFR	3.78906221159921e-201	0.772644329422948	0.542	0.005	6.86009713410037e-197	CD70+ cells	EGFR
DLGAP1	5.8372959129981e-198	0.447710352310782	0.375	0.002	1.05684242504831e-193	CD70+ cells	DLGAP1
PRTN3	2.7871359987037e-197	0.273783756270513	0.167	0	5.04610972565306e-193	CD70+ cells	PRTN3
TFAP2A	1.57732493504058e-190	0.511246540452822	0.542	0.006	2.85574679489098e-186	CD70+ cells	TFAP2A
CACNG8	6.83240207465284e-189	0.43458305293488	0.375	0.002	1.2370063956159e-184	CD70+ cells	CACNG8
ITGA10	7.33797851272101e-189	0.602724762274742	0.375	0.002	1.32854100972814e-184	CD70+ cells	ITGA10
CMBL	4.94894804030339e-185	0.654067844833282	0.5	0.005	8.96007042696928e-181	CD70+ cells	CMBL
STXBP6	1.40889267453277e-184	0.415395208306638	0.333	0.002	2.55080018724158e-180	CD70+ cells	STXBP6
COL26A1	7.77901859264223e-181	0.55631143581343	0.417	0.003	1.40839131619788e-176	CD70+ cells	COL26A1
CFB	5.80461526639785e-178	2.42352224184384	1	0.026	1.05092559398133e-173	CD70+ cells	CFB
CRYAB	9.28542862608742e-178	2.65256270669958	1	0.025	1.68112685275313e-173	CD70+ cells	CRYAB
SLC34A2	1.09152444188471e-176	1.2031756459267	0.583	0.007	1.97620500203227e-172	CD70+ cells	SLC34A2
PCDHB6	5.65423992962823e-176	0.251298386240656	0.208	0	1.02370013925919e-171	CD70+ cells	PCDHB6
SLC39A14	2.71343932823713e-175	0.967822865434811	0.667	0.01	4.91268190377333e-171	CD70+ cells	SLC39A14
HMCN1	2.99233254725879e-174	0.777335868420466	0.417	0.003	5.41761807681203e-170	CD70+ cells	HMCN1
FKBP10	2.96040422725235e-172	0.801833639829345	0.708	0.012	5.35981185344039e-168	CD70+ cells	FKBP10
PRAME	9.60182836319948e-172	0.301184106613101	0.292	0.001	1.73841102515727e-167	CD70+ cells	PRAME
HOXC10	5.57509256597872e-171	0.609375179357612	0.542	0.006	1.00937050907045e-166	CD70+ cells	HOXC10
SSC5D	1.97614396709746e-168	0.536047556960885	0.417	0.004	3.57780865242995e-164	CD70+ cells	SSC5D
TMC5	4.49006152585068e-167	1.06039348049179	0.583	0.008	8.12925639255265e-163	CD70+ cells	TMC5
THY1	2.44925877813383e-166	2.43571889496709	0.708	0.013	4.43438301781129e-162	CD70+ cells	THY1
DAW1	5.87319807397449e-165	0.510766397246536	0.375	0.003	1.06334251129308e-160	CD70+ cells	DAW1
WNT5B	6.82229870263711e-165	0.402207906779632	0.333	0.002	1.23517718011245e-160	CD70+ cells	WNT5B
PTPN14	1.06207171364515e-164	0.418453454971357	0.375	0.003	1.92288083755455e-160	CD70+ cells	PTPN14
COL16A1	5.37423222891854e-164	0.980280751289114	0.458	0.005	9.73004745045702e-160	CD70+ cells	COL16A1
NFIB	2.74897882649576e-163	0.824471552330198	0.625	0.01	4.97702616537058e-159	CD70+ cells	NFIB
ELF3	1.14098253217031e-162	1.4514865214405	0.708	0.013	2.06574887449434e-158	CD70+ cells	ELF3
NXNL2	6.23973155042534e-161	0.276869200947826	0.25	0.001	1.12970339720451e-156	CD70+ cells	NXNL2
CCDC74B	1.67480298934859e-160	0.359813387743983	0.292	0.001	3.03223081221563e-156	CD70+ cells	CCDC74B
FAM84B	2.79656928705256e-160	0.78416562537497	0.625	0.01	5.06318869420867e-156	CD70+ cells	FAM84B
PCSK9	5.6303985176457e-158	0.252220176934236	0.167	0	1.01938365161975e-153	CD70+ cells	PCSK9
HAND1	6.01899779433107e-158	0.347309889445372	0.167	0	1.08973955066364e-153	CD70+ cells	HAND1
ATCAY	6.43437764221729e-158	0.386668659699154	0.167	0	1.16494407212344e-153	CD70+ cells	ATCAY
PCOLCE	1.04976439899877e-156	1.75315786547759	0.833	0.019	1.90059844438727e-152	CD70+ cells	PCOLCE
AP000851.1	5.31704580145266e-154	0.277072458861349	0.208	0.001	9.62651142353005e-150	CD70+ cells	AP000851.1
ITIH5	8.4969370317918e-154	0.354041121776299	0.208	0.001	1.53837044960591e-149	CD70+ cells	ITIH5
PACRG	8.4969370317918e-154	0.252720102569709	0.208	0.001	1.53837044960591e-149	CD70+ cells	PACRG
RIPOR3	1.52390361923925e-152	0.622550897353846	0.375	0.003	2.75902750263266e-148	CD70+ cells	RIPOR3
TNFRSF11B	9.91305678355302e-152	2.60220203834032	0.917	0.025	1.79475893066227e-147	CD70+ cells	TNFRSF11B
LINC02432	2.72696019734065e-151	0.60745280748968	0.542	0.008	4.93716143728525e-147	CD70+ cells	LINC02432
SLC25A27	2.5670693477202e-150	0.378708851083174	0.292	0.002	4.64767905404743e-146	CD70+ cells	SLC25A27
CAV1	2.81967489153185e-150	3.78303490930599	1	0.032	5.10502139111842e-146	CD70+ cells	CAV1
ZNF208	7.58038647445167e-149	0.555092567302586	0.542	0.008	1.37242897119947e-144	CD70+ cells	ZNF208
PPIC	5.1781362526545e-148	1.36893250166668	0.917	0.026	9.37501568543098e-144	CD70+ cells	PPIC
RGS20	1.68659403113949e-147	0.382168405144086	0.25	0.001	3.05357849337805e-143	CD70+ cells	RGS20
BCAM	1.07140169696556e-146	1.88768248910047	0.833	0.021	1.93977277235614e-142	CD70+ cells	BCAM
MT1M	1.02868687088027e-144	2.66826915813725	0.833	0.022	1.86243757972873e-140	CD70+ cells	MT1M
CAVIN1	2.92335875553991e-144	1.38168650993323	0.792	0.019	5.292741026905e-140	CD70+ cells	CAVIN1
SYT5	6.47157841101788e-144	0.647602957058459	0.458	0.006	1.17167927131479e-139	CD70+ cells	SYT5
NNMT	1.04548997823177e-140	2.47702716377279	1	0.033	1.89285960558861e-136	CD70+ cells	NNMT
BTNL9	1.20284160113744e-136	0.407379602442585	0.208	0.001	2.17774471885933e-132	CD70+ cells	BTNL9
FRAS1	3.77640356935933e-136	0.328086772321561	0.25	0.001	6.83717866232507e-132	CD70+ cells	FRAS1
MMP7	1.6815094061489e-134	1.47803311050554	0.792	0.02	3.04437277983258e-130	CD70+ cells	MMP7
KCNJ16	2.28519181469122e-133	0.333580636480568	0.292	0.002	4.13733978049845e-129	CD70+ cells	KCNJ16
AC009275.1	1.08346563772565e-129	0.585401676891513	0.542	0.009	1.96161453710229e-125	CD70+ cells	AC009275.1
C1R	1.88252323146735e-128	0.87694531342081	0.708	0.017	3.40830831057163e-124	CD70+ cells	C1R
OLFM1	1.82137331094194e-126	0.430146853733484	0.25	0.001	3.29759637946038e-122	CD70+ cells	OLFM1
CRIP2	4.52305895067423e-126	1.72189128896725	0.917	0.03	8.18899823019569e-122	CD70+ cells	CRIP2
LCA5	7.49050130809158e-124	0.687951439827691	0.542	0.01	1.35615526182998e-119	CD70+ cells	LCA5
P3H4	2.28982778054133e-123	0.438794033804533	0.375	0.004	4.14573319667007e-119	CD70+ cells	P3H4
GCNT3	3.40522835421625e-123	0.32344348663392	0.208	0.001	6.16516593530852e-119	CD70+ cells	GCNT3
KRT8	9.8060952474714e-122	2.16873905715961	0.833	0.026	1.7753935445547e-117	CD70+ cells	KRT8
DAG1	2.00282734763247e-121	1.01389291215873	0.708	0.018	3.62611891288859e-117	CD70+ cells	DAG1
SFN	4.5933153238841e-118	0.71950957663555	0.583	0.012	8.31619739389217e-114	CD70+ cells	SFN
IGF2BP3	2.25473629987806e-116	0.452490285570106	0.375	0.005	4.08220007092923e-112	CD70+ cells	IGF2BP3
CLCF1	5.38278271433344e-116	0.736500134693134	0.583	0.012	9.74552810430068e-112	CD70+ cells	CLCF1
CAMK2N1	9.50709062567778e-115	0.741252503856079	0.583	0.013	1.72125875777896e-110	CD70+ cells	CAMK2N1
BCAN	5.90517569884777e-113	0.376260886229801	0.167	0.001	1.06913206027639e-108	CD70+ cells	BCAN
PDZK1IP1	7.68233208234174e-113	2.0207478911774	0.625	0.015	1.39088622350797e-108	CD70+ cells	PDZK1IP1
KRT16	1.45297930059722e-111	0.380910050003026	0.125	0	2.63061902373127e-107	CD70+ cells	KRT16
TMEM215	1.45297930059722e-111	0.310225144906414	0.125	0	2.63061902373127e-107	CD70+ cells	TMEM215
CELSR2	2.6339276571489e-111	0.36793926524823	0.333	0.004	4.76872602326809e-107	CD70+ cells	CELSR2
GRIN3B	1.54262263262251e-110	0.37861703177167	0.25	0.002	2.79291827636306e-106	CD70+ cells	GRIN3B
KLK8	3.62361949670031e-109	0.520375381945723	0.292	0.003	6.56056309877591e-105	CD70+ cells	KLK8
MT1A	8.774548546923e-108	0.611974174356148	0.333	0.004	1.58863201442041e-103	CD70+ cells	MT1A
HOXA9	1.67476778765146e-105	0.51139709349665	0.417	0.007	3.03216707954297e-101	CD70+ cells	HOXA9
CLDN1	2.7578340780163e-105	2.22141637673013	0.958	0.043	4.99305859824851e-101	CD70+ cells	CLDN1
HSD3B7	1.93175859419636e-104	1.31868230034935	0.833	0.031	3.49744893479251e-100	CD70+ cells	HSD3B7
RNF165	5.93430545111615e-104	0.29666670757763	0.25	0.002	1.07440600192458e-99	CD70+ cells	RNF165
KLHL13	8.68628147607697e-104	0.335476316821226	0.25	0.002	1.57265126124374e-99	CD70+ cells	KLHL13
DHCR24	1.90799353860266e-103	0.817081240251045	0.5	0.01	3.45442230164011e-99	CD70+ cells	DHCR24
HSPA2	7.08925131665686e-102	1.80281514431472	0.792	0.029	1.28350895088073e-97	CD70+ cells	HSPA2
S100A13	2.36469819896031e-101	1.93745231168561	0.958	0.043	4.28128608921763e-97	CD70+ cells	S100A13
MET	2.65820455214325e-101	0.965984285596785	0.583	0.015	4.81267934165536e-97	CD70+ cells	MET
HOXC9	1.79942185929985e-100	0.353848189237272	0.333	0.004	3.25785327626238e-96	CD70+ cells	HOXC9
PNOC1	4.62936397339222e-99	3.0595170755623	0.792	0.03	8.38146347382662e-95	CD70+ cells	PNOC
ADGRB2	6.73213533545477e-99	0.26328629930534	0.167	0.001	1.21885310248409e-94	CD70+ cells	ADGRB2
FIGN	9.00930713311375e-99	0.274232884256561	0.167	0.001	1.63113505645024e-94	CD70+ cells	FIGN
AC068888.1	3.30052862957928e-98	0.481615745142875	0.375	0.006	5.97560708385329e-94	CD70+ cells	AC068888.1
EPDR1	1.18905872623449e-95	0.280530055590921	0.292	0.003	2.15279082384754e-91	CD70+ cells	EPDR1
COL14A1	2.88181174497275e-95	0.507321351224262	0.375	0.006	5.21752016427317e-91	CD70+ cells	COL14A1
CLDN8	8.15194407725106e-95	0.374585879742358	0.208	0.001	1.4759094751863e-90	CD70+ cells	CLDN8
PARD6B	1.17051153184332e-94	0.822119127588228	0.542	0.014	2.11921112840233e-90	CD70+ cells	PARD6B
LINC00958	1.61419665580439e-93	0.342013892646691	0.375	0.006	2.92250304533385e-89	CD70+ cells	LINC00958
PIP5KL1	3.5234340739196e-93	0.417722226754602	0.25	0.002	6.37917739083143e-89	CD70+ cells	PIP5KL1
AL353751.1	3.64411406306377e-93	0.397839586729212	0.375	0.006	6.59766851117696e-89	CD70+ cells	AL353751.1
ITGB8	1.05592971933812e-92	0.685057340132278	0.5	0.012	1.91176075686166e-88	CD70+ cells	ITGB8
INPP4B	1.1440208211643e-92	1.19634727415083	0.792	0.03	2.07124969671796e-88	CD70+ cells	INPP4B
CCL2	1.21255296500385e-92	2.13240948410924	1	0.052	2.19532714313947e-88	CD70+ cells	CCL2
GPX8	1.43582447945871e-92	0.629703518504909	0.458	0.01	2.59956022006e-88	CD70+ cells	GPX8
EVA1C	4.14802980884566e-92	0.612087481352096	0.5	0.012	7.51000796891507e-88	CD70+ cells	EVA1C
HOXA-AS2	5.95468801539168e-92	0.276199638067941	0.292	0.004	1.07809626518666e-87	CD70+ cells	HOXA-AS2
THBS3	4.53016671912458e-90	0.826925142879403	0.667	0.022	8.20186684497505e-86	CD70+ cells	THBS3
HOXA7	2.06097569590024e-87	0.423358105166122	0.375	0.007	3.73139649742738e-83	CD70+ cells	HOXA7
SEMA3C	1.01449296279442e-86	1.66510805391234	0.792	0.034	1.8367395091393e-82	CD70+ cells	SEMA3C
RAMP1	3.44651126684522e-86	1.04449555569644	0.833	0.036	6.23990864862327e-82	CD70+ cells	RAMP1
PAX8	2.19153916339187e-84	1.02000921769367	0.625	0.021	3.96778165532098e-80	CD70+ cells	PAX8
C1QTNF12	2.91011114726949e-84	0.562395392990776	0.333	0.005	5.26875623213141e-80	CD70+ cells	C1QTNF12
AC027682.6	5.42076907656357e-84	0.33833615066969	0.25	0.003	9.81430241311835e-80	CD70+ cells	AC027682.6
PCDH1	5.42076907656357e-84	0.272869769804098	0.25	0.003	9.81430241311835e-80	CD70+ cells	PCDH1
TCEA3	5.74084757992766e-84	0.3826296736653	0.333	0.005	1.0393804543459e-79	CD70+ cells	TCEA3
NUMBL	6.39024201424204e-84	0.328637366085609	0.333	0.005	1.15695331667852e-79	CD70+ cells	NUMBL
PROSER2	7.03308802537484e-84	0.281288355354217	0.25	0.003	1.27334058699412e-79	CD70+ cells	PROSER2
KRT18	7.13280061735146e-84	1.55510256709122	0.792	0.035	1.29139355177148e-79	CD70+ cells	KRT18
JCAD	1.15563471936689e-83	0.252930164937311	0.25	0.003	2.09227665941375e-79	CD70+ cells	JCAD
PTPRK	2.63038574987982e-82	0.661550958312222	0.458	0.011	4.76231340015742e-78	CD70+ cells	PTPRK
RBFOX2	1.7642164256295e-81	0.405549936899442	0.417	0.009	3.1941138386022e-77	CD70+ cells	RBFOX2
LINC00960	1.21986814760989e-79	0.326127564254551	0.333	0.006	2.2085712812477e-75	CD70+ cells	LINC00960
SLC44A2	2.0850811688262e-77	1.12275047837855	0.833	0.042	3.77503945615984e-73	CD70+ cells	SLC44A2
ZNF676	5.17351194005454e-77	0.258336036299888	0.208	0.002	9.36664336746874e-73	CD70+ cells	ZNF676
TEAD2	1.33954663616107e-76	0.37497882712516	0.375	0.008	2.42524918476961e-72	CD70+ cells	TEAD2
CCDC74A	2.16669885833606e-76	0.403710582902663	0.417	0.01	3.92280828301743e-72	CD70+ cells	CCDC74A
CFAP47	1.21327417967534e-74	0.252597522941603	0.125	0.001	2.19663290230219e-70	CD70+ cells	CFAP47
GFRA3	1.43320767041482e-74	0.282605427311217	0.125	0.001	2.59482248728604e-70	CD70+ cells	GFRA3
LAMA5	5.27339478142757e-73	0.574684842100162	0.375	0.008	9.54748125177463e-69	CD70+ cells	LAMA5
ALDH1A3	2.65034313278802e-72	0.471578394682916	0.292	0.005	4.79844624191271e-68	CD70+ cells	ALDH1A3
NOL3	2.00304145524856e-70	0.677047871475628	0.583	0.022	3.62650655472752e-66	CD70+ cells	NOL3
ECE1	2.16429853946574e-69	1.06458087867612	0.708	0.033	3.91846250570273e-65	CD70+ cells	ECE1
TCF19	3.46576330103576e-69	0.989387525792912	0.625	0.027	6.27476445652525e-65	CD70+ cells	TCF19
SASH1	1.48291174467082e-68	0.82820372392474	0.542	0.019	2.68481171372652e-64	CD70+ cells	SASH1
LMTK3	2.04813070876535e-68	0.571553744457685	0.417	0.011	3.70814064821967e-64	CD70+ cells	LMTK3
DNALI1	2.65517432471467e-68	0.338992602307713	0.292	0.005	4.8071931148959e-64	CD70+ cells	DNALI1
DEPTOR	3.02169026090295e-68	0.98653031560819	0.667	0.031	5.47077021736479e-64	CD70+ cells	DEPTOR
ATP9A	5.05540388274479e-68	0.336982539573513	0.292	0.005	9.15280872970945e-64	CD70+ cells	ATP9A
KANK1	5.28805536695524e-66	0.333503178218334	0.333	0.007	9.57402424187246e-62	CD70+ cells	KANK1
SMAD1	5.64885104482036e-66	0.617180165588118	0.583	0.024	1.02272448166473e-61	CD70+ cells	SMAD1
RHOD	9.09983376098736e-65	0.428406821206021	0.292	0.006	1.64752490242676e-60	CD70+ cells	RHOD
C1QL1	1.17748354409733e-64	0.269931911466389	0.208	0.003	2.13183395658822e-60	CD70+ cells	C1QL1
ADGRL1	1.89687616671273e-64	0.266226425118295	0.292	0.006	3.4342942998334e-60	CD70+ cells	ADGRL1
SEMA4B	3.41395832978338e-64	0.639685047033209	0.5	0.018	6.18097155607281e-60	CD70+ cells	SEMA4B
SYTL2	6.48637578692676e-64	0.923819503930446	0.583	0.024	1.17435833622309e-59	CD70+ cells	SYTL2
OSMR	7.79430504185678e-64	0.434485361125766	0.375	0.01	1.41115892782817e-59	CD70+ cells	OSMR
KANK2	1.05274969512341e-63	0.483788650948187	0.417	0.012	1.90600332302094e-59	CD70+ cells	KANK2
TMEM220	5.85539200631353e-63	1.00541476176283	0.833	0.053	1.06011872274306e-58	CD70+ cells	TMEM220
AMOTL2	1.28537295458834e-62	0.259541439714638	0.292	0.006	2.32716773428218e-58	CD70+ cells	AMOTL2
TSPAN1	2.0059874148146e-62	0.797510198604489	0.417	0.012	3.63184021452184e-58	CD70+ cells	TSPAN1
KCNMA1	2.03091497010464e-61	0.578732508427365	0.542	0.022	3.67697155337445e-57	CD70+ cells	KCNMA1
BACE2	3.01917620233943e-61	0.41405351126453	0.292	0.006	5.46621851433554e-57	CD70+ cells	BACE2
LAMA2	8.13190324098392e-61	0.365919729935711	0.292	0.006	1.47228108178014e-56	CD70+ cells	LAMA2
GTF2IRD1	4.00316663614561e-60	0.365881190174488	0.417	0.013	7.24773319474163e-56	CD70+ cells	GTF2IRD1
CDKN2A	1.10116951681675e-59	1.31810015938121	0.917	0.071	1.99366741019673e-55	CD70+ cells	CDKN2A
LAMB2	7.15931510058748e-59	0.672297492232058	0.5	0.019	1.29619399896136e-54	CD70+ cells	LAMB2
HOXA10-AS	7.39715175435065e-59	0.306857867707243	0.25	0.004	1.33925432512519e-54	CD70+ cells	HOXA10-AS
ADGRF1	1.03804146203344e-58	0.443590248966232	0.208	0.003	1.87937406701155e-54	CD70+ cells	ADGRF1
RAB17	1.82549102690089e-57	0.48500935198348	0.333	0.009	3.30505150420406e-53	CD70+ cells	RAB17
LAMC1	2.46851494192163e-57	0.452254893455249	0.417	0.014	4.46924630234911e-53	CD70+ cells	LAMC1
ATP1B1	2.98960218108276e-57	1.34588495468458	0.833	0.06	5.41267474885034e-53	CD70+ cells	ATP1B1
TNKS1BP1	5.97475915652999e-57	0.453161654614199	0.417	0.014	1.08173014528975e-52	CD70+ cells	TNKS1BP1
KLHL35	9.17835132368765e-57	0.323308523167086	0.25	0.005	1.66174050715365e-52	CD70+ cells	KLHL35
FHL2	2.32088600216104e-56	0.695361999118625	0.5	0.02	4.20196410691256e-52	CD70+ cells	FHL2
RNF207	3.18049226407616e-56	0.362545641014118	0.375	0.011	5.75828124410989e-52	CD70+ cells	RNF207
AC022075.1	4.76657049254945e-56	0.373675304430882	0.208	0.003	8.62987587676077e-52	CD70+ cells	AC022075.1
EHF	5.21093774521931e-56	0.604605945814401	0.375	0.011	9.43440278771956e-52	CD70+ cells	EHF
KIRREL1	5.64599186484873e-56	0.336074793935964	0.208	0.003	1.02220682713086e-51	CD70+ cells	KIRREL1
HIP1	6.02533653899546e-56	0.89964558865027	0.708	0.042	1.09088718038513e-51	CD70+ cells	HIP1
FBXO2	2.22453372072104e-55	0.38912623064072	0.292	0.007	4.02751830136545e-51	CD70+ cells	FBXO2
MINDY2	6.26265910111988e-55	0.90477466173489	0.833	0.059	1.13385443025775e-50	CD70+ cells	MINDY2
NCKAP1	5.07994952189654e-54	0.379946130708782	0.292	0.007	9.19724860939369e-50	CD70+ cells	NCKAP1
LY6K	1.24022812229129e-53	0.310218538664669	0.208	0.003	2.24543301540837e-49	CD70+ cells	LY6K
P3H2	1.81271909372495e-53	0.348427475182572	0.375	0.012	3.28192791918902e-49	CD70+ cells	P3H2
GPHA2	4.48672448450017e-53	0.30645858125469	0.25	0.005	8.12321467918756e-49	CD70+ cells	GPHA2
KIAA1217	1.06235440524708e-52	0.283348326468597	0.292	0.007	1.92339265069985e-48	CD70+ cells	KIAA1217
QPRT	6.63648315829667e-52	0.58208518673259	0.375	0.012	1.20153527580961e-47	CD70+ cells	QPRT
MALL	1.01346726253731e-51	0.409163111532477	0.25	0.005	1.83488247882379e-47	CD70+ cells	MALL
MYBL1	1.80185087979005e-51	0.500586960722958	0.458	0.018	3.26225101785988e-47	CD70+ cells	MYBL1
ATN1	3.43085985747965e-51	0.632687600547142	0.625	0.035	6.21157177196692e-47	CD70+ cells	ATN1
SEZ6L2	6.95987368987075e-51	0.649831377310001	0.375	0.013	1.2600851315511e-46	CD70+ cells	SEZ6L2
HAPLN1	2.41713302214315e-50	0.444588851792566	0.083	0	4.37621933659017e-46	CD70+ cells	HAPLN1
GRIK1	5.12004640250136e-50	0.26660241600017	0.125	0.001	9.26984401172872e-46	CD70+ cells	GRIK1
DLL3	1.38885306778104e-49	0.262095754197534	0.292	0.008	2.51451847921758e-45	CD70+ cells	DLL3
RRAD	2.27558254242806e-49	1.18961184104041	0.417	0.016	4.11994219306601e-45	CD70+ cells	RRAD
LAG3	3.05401156284463e-48	0.81800488510891	0.542	0.028	5.52928793453021e-44	CD70+ cells	LAG3
HIST1H2BC	5.58424642461605e-48	1.12456164799201	0.833	0.07	1.01102781517674e-43	CD70+ cells	HIST1H2BC
KRT7	2.23020950875658e-47	0.376388103375798	0.25	0.006	4.03779431560379e-43	CD70+ cells	KRT7
GRAMD2B	2.24161118599424e-47	0.648223513522733	0.667	0.043	4.05843705224257e-43	CD70+ cells	GRAMD2B
PLEKHA4	1.09689428073219e-46	0.376622443138518	0.333	0.011	1.98592709526563e-42	CD70+ cells	PLEKHA4
PLEKHA1	1.73920974840017e-46	0.64437324002507	0.708	0.049	3.1488392494785e-42	CD70+ cells	PLEKHA1
CDC42BPA	2.01575586316559e-46	0.340805467766649	0.292	0.008	3.6495259902613e-42	CD70+ cells	CDC42BPA
PIR	3.16449608519316e-45	0.679735387788322	0.417	0.018	5.72932016224221e-41	CD70+ cells	PIR
PARVA	5.36676747789154e-45	0.357623975326661	0.333	0.011	9.71653251872263e-41	CD70+ cells	PARVA
SHC1	5.7478234117503e-45	0.947171124176199	0.833	0.074	1.04064342869739e-40	CD70+ cells	SHC1
MLF1	9.21408006413728e-45	0.454876553714206	0.542	0.03	1.66820919561206e-40	CD70+ cells	MLF1
PDLIM3	2.0706185702971e-44	0.550196608345487	0.375	0.014	3.74885492152291e-40	CD70+ cells	PDLIM3
C11orf80	3.76990363377341e-43	0.356981260549128	0.292	0.009	6.82541052894676e-39	CD70+ cells	C11orf80
SPR	4.08348462787491e-43	0.565929537887201	0.5	0.027	7.39314891876753e-39	CD70+ cells	SPR
TNS2	1.58983797587267e-42	0.261144219398866	0.25	0.006	2.87840165531748e-38	CD70+ cells	TNS2
LRP11	6.35828735927677e-42	0.33684520919581	0.25	0.007	1.15116792639706e-37	CD70+ cells	LRP11
C4orf19	6.70468347048434e-42	0.291928207660675	0.167	0.003	1.21388294233119e-37	CD70+ cells	C4orf19
ADGRG6	3.39618343176941e-41	0.595964614389101	0.417	0.02	6.14879010321852e-37	CD70+ cells	ADGRG6
SVIL	3.89348525013753e-41	0.899951462805821	0.542	0.033	7.04915504537399e-37	CD70+ cells	SVIL
PTGR1	4.23184135427119e-41	1.01375625509551	0.708	0.06	7.66174877190798e-37	CD70+ cells	PTGR1
RTL8B	8.04959085200503e-41	0.410893858402541	0.375	0.016	1.45737842375551e-36	CD70+ cells	RTL8B
NR2F6	9.61617276930542e-41	0.449434105434344	0.375	0.016	1.74100807988275e-36	CD70+ cells	NR2F6
CKB	9.81165231433713e-41	1.61086109395614	0.833	0.086	1.77639965151074e-36	CD70+ cells	CKB
EGR1	1.41798759823225e-40	1.59427815229638	0.875	0.094	2.56726654659949e-36	CD70+ cells	EGR1
NAT14	2.28634478604823e-40	0.405476705311731	0.292	0.01	4.13942723514032e-36	CD70+ cells	NAT14
GSTO2	4.25974235817158e-40	0.311838328672947	0.292	0.01	7.71226353946964e-36	CD70+ cells	GSTO2
LAPTM4B	4.82596753647899e-40	0.494236616485024	0.5	0.029	8.7374142247952e-36	CD70+ cells	LAPTM4B
LAMC2	1.23944109712239e-39	0.266729962908805	0.208	0.005	2.24400810634009e-35	CD70+ cells	LAMC2
CLU	5.36155191313656e-39	0.734484784676709	0.375	0.017	9.70708973873374e-35	CD70+ cells	CLU
ERG28	8.34352532131753e-39	1.11320422360381	0.875	0.093	1.51059525942454e-34	CD70+ cells	ERG28
EFEMP2	9.219719546283e-39	0.67685085142873	0.417	0.021	1.66923022385454e-34	CD70+ cells	EFEMP2
AGFG2	1.07754237280945e-38	0.360315543434378	0.292	0.01	1.95089046597151e-34	CD70+ cells	AGFG2
STAP2	1.28746729704835e-38	0.264379975457058	0.292	0.01	2.33095954130604e-34	CD70+ cells	STAP2
TPBG	6.05707894894129e-38	0.250205541130183	0.25	0.007	1.09663414370582e-33	CD70+ cells	TPBG
AJM1	4.38927046183327e-37	0.468031187071313	0.458	0.026	7.94677417114913e-33	CD70+ cells	AJM1
HIST1H3B	5.69417448650982e-37	0.462661816665482	0.417	0.022	1.0309302907826e-32	CD70+ cells	HIST1H3B
ANXA3	5.79913669296687e-37	0.446687858331323	0.292	0.011	1.04993369826165e-32	CD70+ cells	ANXA3
FAM102A	6.53657974002443e-37	0.556000434337464	0.458	0.026	1.18344776193142e-32	CD70+ cells	FAM102A
SMAD3	7.15642630078803e-37	0.438973459564432	0.375	0.017	1.29567098175767e-32	CD70+ cells	SMAD3
NCEH1	8.02850169104022e-37	0.784636573523406	0.75	0.069	1.45356023116283e-32	CD70+ cells	NCEH1
ROCK2	9.85013369854623e-37	0.669150784103811	0.625	0.049	1.7833667061218e-32	CD70+ cells	ROCK2
EPS8L2	9.91058012912396e-37	0.421945241157772	0.375	0.018	1.79431053237789e-32	CD70+ cells	EPS8L2
CLDN4	2.74540407811338e-36	0.728822093386075	0.25	0.008	4.97055408342428e-32	CD70+ cells	CLDN4
MYO1C	3.3680790086634e-36	0.74511099588736	0.583	0.045	6.09790704518508e-32	CD70+ cells	MYO1C
GRB7	3.53118496329137e-36	0.276820899542284	0.208	0.005	6.39321037603903e-32	CD70+ cells	GRB7
SNTB2	9.24652840678435e-36	0.406548305303311	0.333	0.014	1.67408396804831e-31	CD70+ cells	SNTB2
ALDH7A1	1.16308996584393e-35	0.963863456303367	0.625	0.053	2.10577438316044e-31	CD70+ cells	ALDH7A1
HSPG2	1.31896420622441e-35	0.409926821506062	0.375	0.018	2.3879846953693e-31	CD70+ cells	HSPG2
SYNE4	2.97133625592616e-35	0.27825044061863	0.208	0.006	5.37960429135431e-31	CD70+ cells	SYNE4
LDOC1	3.37961469027293e-35	0.428389828472646	0.375	0.018	6.11879239673915e-31	CD70+ cells	LDOC1
COL27A1	5.67670643609496e-35	0.295639490666677	0.25	0.008	1.02776770025499e-30	CD70+ cells	COL27A1
ZDHHC1	8.99758619675815e-35	0.279930211191702	0.25	0.008	1.62901298092306e-30	CD70+ cells	ZDHHC1
KCNK15	2.84919928719671e-34	0.470371226573274	0.25	0.008	5.15847530946964e-30	CD70+ cells	KCNK15
PDZK1	3.43049491915562e-34	0.367883253191239	0.208	0.006	6.21091105113124e-30	CD70+ cells	PDZK1
S1PR3	4.64926651978805e-34	0.369502098952161	0.25	0.008	8.41749703407626e-30	CD70+ cells	S1PR3
EPHX2	4.69404671163209e-34	0.262869971833113	0.25	0.008	8.49857157140991e-30	CD70+ cells	EPHX2
IGFBP7	6.75808646752278e-34	0.505982658641527	0.833	0.095	1.223551554945e-29	CD70+ cells	IGFBP7
C1S	7.56388397492787e-34	0.579541341077193	0.375	0.019	1.36944119366069e-29	CD70+ cells	C1S
P2RY6	7.71907279788444e-34	1.07391831118597	0.833	0.104	1.39753813005698e-29	CD70+ cells	P2RY6
MTMR11	1.64116396690918e-33	0.59914634987632	0.417	0.024	2.97132736208907e-29	CD70+ cells	MTMR11
SERPINH1	2.49296869409628e-33	1.22952456664913	0.833	0.104	4.51351982066132e-29	CD70+ cells	SERPINH1
ISYNA1	3.46114189902813e-33	0.94777492204223	0.625	0.055	6.26639740819043e-29	CD70+ cells	ISYNA1
AK4	4.06727227014331e-33	0.667836181758266	0.542	0.041	7.36379644509446e-29	CD70+ cells	AK4
CYB5B	7.55581079262401e-33	1.67217041827151	0.958	0.161	1.36797954400458e-28	CD70+ cells	CYB5B
NRSN2	2.89663653595959e-32	0.338982731347339	0.292	0.012	5.24436044835484e-28	CD70+ cells	NRSN2
IFT22	3.21751203702703e-32	0.569588598044662	0.542	0.043	5.82530554303744e-28	CD70+ cells	IFT22
MDK	1.01843801364078e-31	1.74457809522716	0.625	0.061	1.84388202369664e-27	CD70+ cells	MDK
HIST1H1C	1.05652613511434e-31	2.38057207619452	0.958	0.174	1.9128405676245e-27	CD70+ cells	HIST1H1C
HIST1H4H	2.03354739385912e-31	0.406932312487958	0.375	0.021	3.68173755658193e-27	CD70+ cells	HIST1H4H
LINC00665	2.0693583659589e-31	0.327339102679465	0.292	0.013	3.74657332156859e-27	CD70+ cells	LINC00665
AC097103.2	3.54482922792392e-31	0.288566935377093	0.292	0.013	6.41791331715625e-27	CD70+ cells	AC097103.2
RTKN	3.60453574831264e-31	0.332877311000134	0.25	0.009	6.52601197232003e-27	CD70+ cells	RTKN
MOK	6.77604819844647e-31	0.564433195294307	0.333	0.017	1.22680352632873e-26	CD70+ cells	MOK
CSF1	1.06572665711781e-30	0.567494844248331	0.417	0.026	1.92949811271179e-26	CD70+ cells	CSF1
SEPT10	1.09422895713377e-30	0.369051961895662	0.458	0.031	1.98110152689069e-26	CD70+ cells	SEPT10
SPSB2	1.18617605280502e-30	0.342487980079244	0.292	0.013	2.14757174360348e-26	CD70+ cells	SPSB2
PTPRF	1.48088881494178e-30	0.389168377207678	0.292	0.013	2.68114919945208e-26	CD70+ cells	PTPRF
HIST1H2BK	5.99624212768437e-30	0.893795747327055	0.75	0.088	1.08561963721726e-25	CD70+ cells	HIST1H2BK
PINK1	1.03754563128768e-29	0.322273024832728	0.333	0.017	1.87847636544634e-25	CD70+ cells	PINK1
KIF21A	2.85232029615473e-29	0.369806808921397	0.333	0.018	5.16412589618814e-25	CD70+ cells	KIF21A
RRAS	4.88582300853471e-29	0.52864152946067	0.583	0.053	8.8457825569521e-25	CD70+ cells	RRAS
HIST1H2AC	5.29257164228044e-29	1.01685830131323	0.875	0.125	9.58220095834874e-25	CD70+ cells	HIST1H2AC
C5orf15	5.81367023986727e-29	1.01540843591008	0.875	0.128	1.05256499692797e-24	CD70+ cells	C5orf15
FAM229B	8.68862132383466e-29	0.335997050490953	0.333	0.018	1.57307489068026e-24	CD70+ cells	FAM229B
PCYOX1	6.23995084148809e-28	0.394075507862558	0.458	0.034	1.12974309985142e-23	CD70+ cells	PCYOX1
FADS1	7.29942828221334e-28	0.780092199607827	0.583	0.057	1.32156149049473e-23	CD70+ cells	FADS1
CCHCR1	1.7892724401433e-27	0.347480053837324	0.333	0.019	3.23947775287944e-23	CD70+ cells	CCHCR1
ADGRE1	2.01966465636851e-27	0.664447787680966	0.458	0.036	3.65660286035519e-23	CD70+ cells	ADGRE1
PTMS	2.43902167108515e-27	1.28520202059666	0.917	0.165	4.41584873549967e-23	CD70+ cells	PTMS
HOXA5	2.6769118882062e-27	0.268276738732216	0.292	0.014	4.84654897359732e-23	CD70+ cells	HOXA5
ZMYND8	3.90131726300382e-27	0.872471428659302	0.75	0.098	7.06333490466842e-23	CD70+ cells	ZMYND8
MT1E	4.2644457091745e-27	2.79969688464418	0.875	0.163	7.72077895646044e-23	CD70+ cells	MT1E
SELENOM	4.5603637369747e-27	0.775991672870914	0.875	0.12	8.2565385457927e-23	CD70+ cells	SELENOM
TNNT1	4.94436646132859e-27	0.361408190120173	0.292	0.015	8.95177547823542e-23	CD70+ cells	TNNT1
TMEM14A	5.16619478773518e-27	0.664267293410847	0.708	0.085	9.35339566319454e-23	CD70+ cells	TMEM14A
SLC5A3	5.50425646638319e-27	0.604063167841568	0.667	0.073	9.96545633238676e-23	CD70+ cells	SLC5A3
TSPAN6	1.06293837576598e-26	0.319662050096897	0.208	0.008	1.92444992932431e-22	CD70+ cells	TSPAN6
DHCR7	1.20564844892168e-26	0.428623718578636	0.333	0.02	2.18282651677271e-22	CD70+ cells	DHCR7
TNFRSF21	7.36363519400252e-26	0.754607072747359	0.542	0.053	1.33318615187416e-21	CD70+ cells	TNFRSF21
FADS31	1.16347510061047e-25	0.402794418602862	0.375	0.025	2.10647166965525e-21	CD70+ cells	FADS3
ZBED1	1.70221302185532e-25	0.669649736014653	0.542	0.053	3.08185667606905e-21	CD70+ cells	ZBED1
PPP2CB	2.09138164337037e-25	0.599433587279351	0.542	0.054	3.78644646532206e-21	CD70+ cells	PPP2CB
PLS3	2.97322118576527e-25	0.384453749208103	0.375	0.026	5.38301695682802e-21	CD70+ cells	PLS3
SYNPO	6.90130669362292e-25	0.258217120177246	0.208	0.008	1.24948157688043e-20	CD70+ cells	SYNPO
NAA30	1.1394199231628e-24	0.353129957740151	0.375	0.026	2.06291977088624e-20	CD70+ cells	NAA30
NDUFAF6	1.22362043589654e-24	0.465684994999047	0.542	0.054	2.21536479919068e-20	CD70+ cells	NDUFAF6
PCSK1N	1.24875099623565e-24	0.902665780522394	0.292	0.016	2.26086367868464e-20	CD70+ cells	PCSK1N
AUTS2	1.42650848873745e-24	0.301919764435168	0.292	0.016	2.58269361885916e-20	CD70+ cells	AUTS2
TMEM205	1.70225368060853e-24	1.5265858940687	0.958	0.227	3.08193028874175e-20	CD70+ cells	TMEM205
CLDN3	1.82071417939015e-24	0.735252240946969	0.25	0.012	3.29640302178587e-20	CD70+ cells	CLDN3
OPTN	1.86332325255369e-24	0.601913157333424	0.583	0.061	3.37354674874846e-20	CD70+ cells	OPTN
ISOC2	2.05959968284143e-24	1.12573320067491	0.917	0.176	3.7289052257844e-20	CD70+ cells	ISOC2
LBHD1	2.23549386155513e-24	0.266728703540826	0.25	0.012	4.04736163634557e-20	CD70+ cells	LBHD1
KMT2A	2.3784501359092e-24	0.769662293220844	0.708	0.094	4.30618397106361e-20	CD70+ cells	KMT2A
PEX11G	3.12703179378077e-24	0.507866937884681	0.292	0.017	5.66149106264008e-20	CD70+ cells	PEX11G
TP53I3	4.2197089102781e-24	0.45055939860815	0.583	0.063	7.63978298205851e-20	CD70+ cells	TP53I3
LTBP3	5.03973774781944e-24	0.527161870988829	0.542	0.056	9.1244451924271e-20	CD70+ cells	LTBP3
ASMTL	1.07448074768548e-23	0.750320798551168	0.667	0.085	1.94534739368457e-19	CD70+ cells	ASMTL
SQLE	1.56151512038162e-23	0.434908567759445	0.583	0.064	2.82712312545091e-19	CD70+ cells	SQLE
TNFSF10	1.71756500439958e-23	1.81978533578221	0.958	0.229	3.10965144046544e-19	CD70+ cells	TNFSF10
RNASE4	3.56304636605991e-23	0.652878563425273	0.458	0.042	6.45089544575146e-19	CD70+ cells	RNASE4
RNF24	3.62882127284287e-23	0.434276523434519	0.417	0.035	6.56998091448202e-19	CD70+ cells	RNF24
ESYT2	3.65501458329625e-23	0.548507284169094	0.542	0.056	6.61740390305786e-19	CD70+ cells	ESYT2
LMTK2	4.35556642725721e-23	0.273347793629	0.208	0.009	7.88575301654917e-19	CD70+ cells	LMTK2
SLC37A3	5.16258918759966e-23	0.270073883205435	0.25	0.013	9.34686772414918e-19	CD70+ cells	SLC37A3
NFAT5	7.4621815918638e-23	0.726284634139133	0.708	0.099	1.35102797720694e-18	CD70+ cells	NFAT5
SPATA20	7.58056353633318e-23	0.425565154410922	0.375	0.029	1.37246102825312e-18	CD70+ cells	SPATA20
WASF1	1.02755575080536e-22	0.250113721857825	0.167	0.006	1.8603896868331e-18	CD70+ cells	WASF1
SCD	1.26300508070262e-22	0.730579309015071	0.583	0.068	2.2866706986121e-18	CD70+ cells	SCD
LDLR	1.48350114272718e-22	0.401544715472238	0.375	0.029	2.68587881890756e-18	CD70+ cells	LDLR
REC8	2.91218847617271e-22	0.49079227377326	0.542	0.059	5.2725172361107e-18	CD70+ cells	REC8
FRGCA	3.18764458826209e-22	0.278932995373453	0.167	0.006	5.77123052704851e-18	CD70+ cells	FRGCA
COL6A1	4.10833358575751e-22	0.386636742177977	0.25	0.013	7.43813795701397e-18	CD70+ cells	COL6A1
UBXN8	4.1197218961752e-22	0.451353687122663	0.375	0.03	7.45875649302520e-18	CD70+ cells	UBXN8
KCTD11	5.13404534473683e-22	0.274850846265683	0.25	0.013	9.29518909664603e-18	CD70+ cells	KCTD11
DSTN	5.21938339539998e-22	1.27278791438371	1	0.271	9.44969363737167e-18	CD70+ cells	DSTN
MUC12	6.14391732607438e-22	0.461916400986532	0.292	0.019	1.11235623188577e-17	CD70+ cells	MUC12
APP	8.27732042544234e-22	1.19370161447749	0.917	0.195	1.49860886302634e-17	CD70+ cells	APP
SLC16A5	1.03250863534317e-21	0.352688757941599	0.25	0.014	1.8693568842888e-17	CD70+ cells	SLC16A5
KCNQ1OT1	1.38532977767273e-21	0.281664137428694	0.333	0.024	2.50813956247648e-17	CD70+ cells	KCNQ1OT1
SDC4	2.7326063263569e-21	0.594330914927276	0.5	0.054	4.94738375386916e-17	CD70+ cells	SDC4
ACADSB	2.81740447536841e-21	0.264943843662075	0.333	0.024	5.10091080265451e-17	CD70+ cells	ACADSB
PPP1R14A	3.11499531210371e-21	1.02888519800423	0.583	0.075	5.63969901256378e-17	CD70+ cells	PPP1R14A
NR2F2	3.45552541149694e-21	0.291798389801694	0.25	0.014	6.25622875751522e-17	CD70+ cells	NR2F2
HSF2	4.16686478257333e-21	0.553601443803687	0.333	0.025	7.54410868884901e-17	CD70+ cells	HSF2
LIMA1	6.72577084137297e-21	1.12787596905088	0.625	0.094	1.21770081083058e-16	CD70+ cells	LIMA1
HOXB7	8.11246773522497e-21	0.398240005121065	0.333	0.025	1.46876228346248e-16	CD70+ cells	HOXB7
AL355353.1	1.01647909114829e-20	0.272567929850047	0.125	0.004	1.84033539452398e-16	CD70+ cells	AL355353.1
SPACA9	1.04338140887785e-20	0.430037021736	0.292	0.019	1.88904204077334e-16	CD70+ cells	SPACA9
SLC12A8	1.06041111501177e-20	0.297924364806063	0.25	0.014	1.9198743237288e-16	CD70+ cells	SLC12A8
INAFM1	1.08991238724776e-20	0.566761763894674	0.625	0.083	1.97328637711207e-16	CD70+ cells	INAFM1
PRAF2	1.51115522139667e-20	0.542100163370941	0.375	0.032	2.73594652833868e-16	CD70+ cells	PRAF2
ZNF254	1.93373468734933e-20	0.324979790656451	0.333	0.025	3.50102665144596e-16	CD70+ cells	ZNF254
HIST1H2BJ	2.29835034541009e-20	0.336258548791438	0.375	0.032	4.16116330036498e-16	CD70+ cells	HIST1H2BJ
ACOT4	2.52712672739657e-20	0.299578447195448	0.25	0.015	4.57536293995149e-16	CD70+ cells	ACOT4
KTN1	3.35218377171851e-20	2.09101694423196	1	0.368	6.06912871869636e-16	CD70+ cells	KTN1
NOTCH3	4.04463054706137e-20	0.315809047036844	0.208	0.01	7.32280360545461e-16	CD70+ cells	NOTCH3
SPOCK2	4.35092267219589e-20	1.09231400039037	0.708	0.105	7.87734549801067e-16	CD70+ cells	SPOCK2
IL17RC	4.61765429087047e-20	0.280031044854253	0.292	0.02	8.36026309362098e-16	CD70+ cells	IL17RC
PBLD	4.74092687468466e-20	0.30385966128917	0.208	0.01	8.58344810661659e-16	CD70+ cells	PBLD
KEAP1	7.07134733990312e-20	0.486270671690215	0.542	0.066	1.28026743588946e-15	CD70+ cells	KEAP1
AIFM2	1.08723713060984e-19	0.302133563076957	0.25	0.015	1.96844282496912e-15	CD70+ cells	AIFM2
ZNF217	1.16003041337626e-19	0.593483143138441	0.625	0.088	2.10023506341771e-15	CD70+ cells	ZNF217
TNFAIP1	1.34581490186775e-19	0.338321158447625	0.333	0.027	2.43659787983156e-15	CD70+ cells	TNFAIP1
CD9	1.60189601989127e-19	1.8160879857702	1	0.428	2.90023274401315e-15	CD70+ cells	CD9
TPGS1	1.94226796894375e-19	0.361880001966953	0.375	0.033	3.51647615777266e-15	CD70+ cells	TPGS1
ITGAV	2.11474292776254e-19	0.776406412739655	0.875	0.174	3.82874207071408e-15	CD70+ cells	ITGAV
TJP1	3.55222622307396e-19	0.291427032272045	0.333	0.027	6.43130557687541e-15	CD70+ cells	TJP1
CAVIN3	3.78553059678225e-19	0.459021005914024	0.417	0.042	6.85370314547426e-15	CD70+ cells	CAVIN3
FAM173B	5.37452311273902e-19	0.258842782936913	0.292	0.021	9.73057409561399e-15	CD70+ cells	FAM173B
RSPH9	5.939896180884e-19	0.306163280628852	0.167	0.007	1.07541820354905e-14	CD70+ cells	RSPH9
BOLA1	6.0853712984845e-19	0.383474455027965	0.417	0.042	1.10175647359062e-14	CD70+ cells	BOLA1
LINC02482	6.57918355412469e-19	0.275117187993933	0.333	0.027	1.19116118247427e-14	CD70+ cells	LINC02482
CD320	6.77317014098661e-19	0.675528740435518	0.583	0.083	1.22628245402563e-14	CD70+ cells	CD320
YPEL2	7.39768177569734e-19	0.883146359828212	0.667	0.108	1.33935028549e-14	CD70+ cells	YPEL2
MYOF	7.544417726009e-19	0.857612193183223	0.833	0.17	1.36591682929393e-14	CD70+ cells	MYOF
CCSAP	9.26951780291294e-19	0.328778750761661	0.333	0.028	1.67824619821739e-14	CD70+ cells	CCSAP
PRDX4	1.10152997729704e-18	1.04375668609993	1	0.287	1.99432002389629e-14	CD70+ cells	PRDX4
FADS2	1.17823587075729e-18	0.418366125327415	0.292	0.022	2.13319604400607e-14	CD70+ cells	FADS2
C1RL	1.45097813204812e-18	0.492494291670765	0.458	0.051	2.62699590807312e-14	CD70+ cells	C1RL
TRIM56	1.68247378485261e-18	0.484324229497643	0.583	0.079	3.04611878747565e-14	CD70+ cells	TRIM56
KLHDC7B	1.73486581701838e-18	0.392447298868451	0.333	0.028	3.14097456171178e-14	CD70+ cells	KLHDC7B
ZNF43	2.35840436823096e-18	0.270541870004567	0.333	0.028	4.26989110868215e-14	CD70+ cells	ZNF43
BOD1	2.42336150464529e-18	0.30952146901257	0.417	0.043	4.3874960041603e-14	CD70+ cells	BOD1
TK1	2.85413336614769e-18	0.669554699549025	0.542	0.073	5.16740845941039e-14	CD70+ cells	TK1
SLC27A5	3.14125656557965e-18	0.324050823404043	0.375	0.036	5.68724501198195e-14	CD70+ cells	SLC27A5
PGM1	3.82455555215109e-18	0.38307705431169	0.583	0.079	6.92435782716955e-14	CD70+ cells	PGM1
SMOX	4.19243472344861e-18	0.445999454396941	0.333	0.029	7.59040306680371e-14	CD70+ cells	SMOX
EML2	4.96126834571697e-18	0.362683606420446	0.417	0.043	8.98237633992057e-14	CD70+ cells	EML2
TCTN1	5.21025205697761e-18	0.317077383575747	0.375	0.036	9.43316134915796e-14	CD70+ cells	TCTN1
EXT1	7.80545446988344e-18	0.436462865668748	0.292	0.023	1.4131775317724e-13	CD70+ cells	EXT1
MRPS6	9.4379879062338e-18	1.0517011083096	0.958	0.27	1.70874771042363e-13	CD70+ cells	MRPS6
ZBTB38	1.01256070420885e-17	0.62082763231131	0.792	0.149	1.83324115497012e-13	CD70+ cells	ZBTB38
GCSH	1.18322996973141e-17	0.424594237117603	0.458	0.054	2.14223786019872e-13	CD70+ cells	GCSH
CYP51A1	1.24721676556507e-17	0.333774278339435	0.375	0.037	2.25808595405556e-13	CD70+ cells	CYP51A1
MANBAL	1.28416606428709e-17	0.395828674054319	0.5	0.063	2.32498265939178e-13	CD70+ cells	MANBAL
RUFY2	1.34842917884932e-17	0.296042635186	0.292	0.023	2.44133102830669e-13	CD70+ cells	RUFY2
SIGIRR	1.47142331078204e-17	0.892055515946096	0.875	0.201	2.66401190417088e-13	CD70+ cells	SIGIRR
CKS1B	1.5100022978223e-17	0.784406898945246	0.75	0.139	2.73385916020727e-13	CD70+ cells	CKS1B
PYCR1	2.01518636587721e-17	0.310822200109348	0.25	0.017	3.6484949154207e-13	CD70+ cells	PYCR1
IFI27	2.1807336407371e-17	1.14533596170302	0.833	0.17	3.94821825655452e-13	CD70+ cells	IFI27
SUN1	2.39562951217929e-17	0.299641973467047	0.375	0.037	4.3372872318006e-13	CD70+ cells	SUN1
ZBTB10	2.58396056765307e-17	0.449096141998053	0.458	0.055	4.67826060773588e-13	CD70+ cells	ZBTB10
NME4	3.77497395652817e-17	0.977157914818311	0.833	0.205	6.83459034829426e-13	CD70+ cells	NME4
RAD18	3.89575497049734e-17	0.288109585656988	0.25	0.017	7.05326437408543e-13	CD70+ cells	RAD18
P4HA2	5.74355230217275e-17	0.278580464302594	0.292	0.024	1.03987014430838e-12	CD70+ cells	P4HA2
PHYH	7.86527223191631e-17	0.430380404200782	0.458	0.056	1.42400753758845e-12	CD70+ cells	PHYH
UACA	7.92382501087577e-17	0.302518991021593	0.375	0.038	1.43460851821906e-12	CD70+ cells	UACA
AFAP1	8.61198774793567e-17	0.33027424949143	0.208	0.012	1.55920038176375e-12	CD70+ cells	AFAP1
NOB1	1.47194371076774e-16	0.752615517854422	0.708	0.137	2.664954088345e-12	CD70+ cells	NOB1
HDDC2	1.54478309028736e-16	0.444248657688439	0.708	0.123	2.79682978496527e-12	CD70+ cells	HDDC2
SCMH1	1.90214654033866e-16	0.327211999363868	0.25	0.018	3.44383631128315e-12	CD70+ cells	SCMH1
IMPA2	2.10236860143435e-16	0.561399464630692	0.5	0.07	3.80633835289689e-12	CD70+ cells	IMPA2
PUS7	2.86218678448809e-16	0.279256918192974	0.333	0.032	5.1819891733157e-12	CD70+ cells	PUS7
THUMPD1	3.23906487307967e-16	0.414091546411557	0.583	0.087	5.86432695271073e-12	CD70+ cells	THUMPD1
MTHFD1L	3.66743184609955e-16	0.351129556724939	0.5	0.066	6.63988535736324e-12	CD70+ cells	MTHFD1L
TRIP10	3.88990058204751e-16	0.40739243914991	0.375	0.04	7.04266500379701e-12	CD70+ cells	TRIP10
UAP1	4.12136756855697e-16	0.57280243317584	0.458	0.06	7.46173598287239e-12	CD70+ cells	UAP1
GEMIN8	4.68760347552564e-16	0.385482168906546	0.375	0.04	8.48690609243918e-12	CD70+ cells	GEMIN8
TRIP6	4.76904005515293e-16	0.449160193491307	0.458	0.06	8.63434701985438e-12	CD70+ cells	TRIP6
UBTF	4.90336999235034e-16	0.489156759380922	0.542	0.079	8.87755137115029e-12	CD70+ cells	UBTF
LSS	5.9639692881282e-16	0.256475866884818	0.208	0.013	1.07977663961561e-11	CD70+ cells	LSS
CRIP1	6.25074627026635e-16	1.06439049313357	0.917	0.243	1.13169761223172e-11	CD70+ cells	CRIP1
BEX3	6.35222935817234e-16	0.991959220258885	0.542	0.083	1.1500711252971e-11	CD70+ cells	BEX3
CBY1	8.9576717728402e-16	0.296608422423667	0.292	0.026	1.62178647447272e-11	CD70+ cells	CBY1
NEFH	1.15318622500624e-15	0.302644139683832	0.208	0.014	2.0878436603738e-11	CD70+ cells	NEFH
LGALS3	1.2092639609818e-15	1.76197206536836	1	0.511	2.18937240135756e-11	CD70+ cells	LGALS3
CIC	1.31779639900429e-15	0.367017364936093	0.375	0.041	2.38587038039726e-11	CD70+ cells	CIC
GLS	1.47164470863449e-15	0.601050685958885	0.708	0.134	2.66441274498275e-11	CD70+ cells	GLS
ABCC3	1.53050524965829e-15	0.427023543296624	0.5	0.069	2.77097975450633e-11	CD70+ cells	ABCC3
MYC	1.67244304753117e-15	0.652559674226054	0.583	0.097	3.02795813755518e-11	CD70+ cells	MYC
FRMD4A	1.7414866507439e-15	0.860844816503161	0.583	0.104	3.15296158117184e-11	CD70+ cells	FRMD4A
SPAG4	2.68456138650788e-15	0.669210158798456	0.375	0.044	4.86039839027252e-11	CD70+ cells	SPAG4
TBL3	3.26246554457849e-15	0.268681191226408	0.375	0.042	5.90669386845935e-11	CD70+ cells	TBL3
LGALS3BP	3.90049283194724e-15	1.0630355930741	0.875	0.247	7.06184227224047e-11	CD70+ cells	LGALS3BP
C21orf91	5.30210881357542e-15	0.265101793878593	0.375	0.042	9.59946800697830e-11	CD70+ cells	C21orf91
HAS2	5.3210475917085e-15	0.692315223366505	0.083	0.002	9.63375666478825e-11	CD70+ cells	HAS2
ARHGEF12	6.79941208603882e-15	0.275724562029738	0.375	0.042	1.23103355817733e-10	CD70+ cells	ARHGEF12
ORAI3	6.88950694642051e-15	0.543220700673098	0.542	0.087	1.24734523264943e-10	CD70+ cells	ORAI3
TXNRD1	8.24148170190152e-15	0.650521405593649	0.583	0.101	1.49212026212927e-10	CD70+ cells	TXNRD1
DDX58	9.10116541186746e-15	0.535844284129702	0.5	0.075	1.6477659978186e-10	CD70+ cells	DDX58
IFITM1	9.5196760287838e-15	1.42644880312479	1	0.619	1.72353734501131e-10	CD70+ cells	IFITM1
CD151	9.86463724508305e-15	0.974873928734674	0.958	0.3	1.78599257322229e-10	CD70+ cells	CD151
SRSF10	1.14092705922656e-14	0.890470955936951	0.958	0.296	2.06564844072969e-10	CD70+ cells	SRSF10
RHOC	1.19754977513583e-14	0.705048259625944	0.792	0.181	2.16816386788342e-10	CD70+ cells	RHOC
POLD2	1.24364940051851e-14	0.478912460560281	0.625	0.112	2.25162723963877e-10	CD70+ cells	POLD2
PTRH2	1.27605999386908e-14	0.657149600481182	0.667	0.134	2.31030661889998e-10	CD70+ cells	PTRH2
SERPINA1	1.63280220221227e-14	1.86733760308161	0.958	0.618	2.95618838710532e-10	CD70+ cells	SERPINA1
PAFAH1B3	1.64060890018987e-14	0.679611904274798	0.708	0.15	2.97032241379376e-10	CD70+ cells	PAFAH1B3
WARS	1.69696565941256e-14	0.917295209078398	0.875	0.25	3.07235632636644e-10	CD70+ cells	WARS
ALKBH2	1.74446076164087e-14	0.412268615519065	0.417	0.054	3.15834620895079e-10	CD70+ cells	ALKBH2
IMPDH2	1.79654575152908e-14	0.8190764629342	0.917	0.249	3.2526460831434e-10	CD70+ cells	IMPDH2
CFAP298	1.82589384299989e-14	0.41343092022062	0.542	0.087	3.3057808027513e-10	CD70+ cells	CFAP298
RBBP6	1.97090625314309e-14	0.635814267698762	0.792	0.178	3.56832577131557e-10	CD70+ cells	RBBP6
ZNF268	2.43257104923173e-14	0.278719743942208	0.25	0.021	4.40416988463405e-10	CD70+ cells	ZNF268
MT1X	2.52022940406724e-14	1.89586201117993	0.875	0.326	4.56287533606375e-10	CD70+ cells	MT1X
EEA1	2.57659492026491e-14	0.722640026530795	0.708	0.161	4.66492510313961e-10	CD70+ cells	EEA1
B4GALT5	2.63166758585979e-14	0.366398234277599	0.417	0.054	4.76463416419915e-10	CD70+ cells	B4GALT5
TMEM161A	2.84349210987059e-14	0.329581091140026	0.417	0.054	5.1481424649207e-10	CD70+ cells	TMEM161A
RCN1	2.86072653137368e-14	0.67784689425615	0.583	0.106	5.17934538505204e-10	CD70+ cells	RCN1
AHNAK	2.97140794348362e-14	1.07198401311018	0.917	0.269	5.3797340816771e-10	CD70+ cells	AHNAK
ZNF302	2.99841377463199e-14	0.251491123047392	0.417	0.052	5.42862813897121e-10	CD70+ cells	ZNF302
NAV1	3.50648188922225e-14	0.397011534325579	0.542	0.086	6.34848546043689e-10	CD70+ cells	NAV1
TCEAL9	3.93951987072857e-14	0.437950285389751	0.458	0.065	7.13250072595407e-10	CD70+ cells	TCEAL9
NET1	4.00989901675218e-14	0.501715136841827	0.417	0.056	7.25992216982983e-10	CD70+ cells	NET1
PSME1	4.07205368026355e-14	1.10416693415055	1	0.757	7.37245318811715e-10	CD70+ cells	PSME1
NME3	4.92009908029246e-14	0.80489171810733	0.875	0.254	8.90783938486951e-10	CD70+ cells	NME3
GABPB1-AS1	5.00056628723368e-14	0.512590850046343	0.583	0.104	9.05352526303657e-10	CD70+ cells	GABPB1-AS1
QTRT1	5.44391047112304e-14	0.482859443381652	0.583	0.104	9.85619990796827e-10	CD70+ cells	QTRT1
ZNF593	5.48644197578458e-14	0.650080119541341	0.833	0.204	9.93320319715799e-10	CD70+ cells	ZNF593
TMEM106B	5.53551173047116e-14	0.434688605339514	0.5	0.078	1.0022043988018e-09	CD70+ cells	TMEM106B
H2AFJ	5.58787589174937e-14	1.02659774378715	1	0.388	1.01168493020122e-09	CD70+ cells	H2AFJ
HYI	5.65808984036534e-14	0.498622119929552	0.417	0.058	1.02439716559815e-09	CD70+ cells	HYI
MSMO1	5.97057172543125e-14	0.262285123061582	0.292	0.029	1.08097201088933e-09	CD70+ cells	MSMO1
UGCG	6.00458924588435e-14	0.66011154068603	0.625	0.12	1.08713088296736e-09	CD70+ cells	UGCG
S100A6	7.46415088013679e-14	1.45686165718093	1	0.825	1.35138451684877e-09	CD70+ cells	S100A6
MAL	8.51272272328626e-14	0.740220094540562	0.292	0.029	1.54122844905098e-09	CD70+ cells	MAL
SERPINB6	8.55487332110232e-14	0.82216066738637	0.917	0.286	1.54885981478557e-09	CD70+ cells	SERPINB6
HSPB1	8.88786860592322e-14	1.37366581580917	1	0.582	1.6091486111024e-09	CD70+ cells	HSPB1
BCAP29	9.25456122902575e-14	0.466664962934833	0.667	0.131	1.67553831051511e-09	CD70+ cells	BCAP29
FKBP9	9.7142593449746e-14	0.251153191003778	0.208	0.015	1.75876665440765e-09	CD70+ cells	FKBP9
WDR60	1.10135646733677e-13	0.358788079097537	0.417	0.056	1.99400588411322e-09	CD70+ cells	WDR60
CERS2	1.19636786426498e-13	0.507156201308617	0.542	0.093	2.16602401825175e-09	CD70+ cells	CERS2
CLDN7	1.3227565253371e-13	0.409985599645413	0.333	0.038	2.39485068912281e-09	CD70+ cells	CLDN7
IFT74	1.37452934516429e-13	0.319081493702	0.375	0.047	2.48858537941994e-09	CD70+ cells	IFT74
HIST1H2AG	1.40981660601216e-13	0.349350297727902	0.375	0.047	2.55247296518501e-09	CD70+ cells	HIST1H2AG
PFDN4	1.51046319828629e-13	0.558588210478592	0.792	0.186	2.73469362049733e-09	CD70+ cells	PFDN4
BIRC2	1.60444072140959e-13	0.669463689141988	0.625	0.122	2.90483992611206e-09	CD70+ cells	BIRC2
PON2	1.67261417262677e-13	0.513066836573333	0.583	0.109	3.02826795954076e-09	CD70+ cells	PON2
NBL1	2.00864441998605e-13	0.26378023123452	0.25	0.022	3.63665072238475e-09	CD70+ cells	NBL1
GCNT2	2.08572651533385e-13	0.316376979282948	0.25	0.022	3.77620785601194e-09	CD70+ cells	GCNT2
C19orf48	2.22561053685337e-13	0.462683362843674	0.542	0.095	4.02946787697302e-09	CD70+ cells	C19orf48
TRIM47	2.39874787763897e-13	0.282677266357887	0.25	0.022	4.34293303246536e-09	CD70+ cells	TRIM47
BRWD1	2.44239298399515e-13	0.451467568844516	0.542	0.093	4.42195249752323e-09	CD70+ cells	BRWD1
PQLC3	2.98941030410989e-13	0.772138097610328	0.708	0.169	5.41232735559096e-09	CD70+ cells	PQLC3
RRAGA	3.12830391976526e-13	0.599470578978742	0.708	0.157	5.66379424673501e-09	CD70+ cells	RRAGA
RNF170	3.72893297055226e-13	0.286878467486145	0.375	0.047	6.75123314318486e-09	CD70+ cells	RNF170
CES2	4.07461677007365e-13	0.377848847073165	0.375	0.048	7.37709366221835e-09	CD70+ cells	CES2
SPINT2	4.20462503793043e-13	0.997893171752716	1	0.391	7.61247363117304e-09	CD70+ cells	SPINT2
MMP2	4.29686150304375e-13	0.729821256625566	0.458	0.072	7.77946775126071e-09	CD70+ cells	MMP2
BAIAP2	4.49520145673679e-13	0.300634821961662	0.333	0.039	8.13856223742195e-09	CD70+ cells	BAIAP2
C3orf14	5.13543520854051e-13	0.45368065466595	0.458	0.071	9.2977054450626e-09	CD70+ cells	C3orf14
DAXX	5.22953011644163e-13	0.465027184465123	0.375	0.05	9.46806427581756e-09	CD70+ cells	DAXX
BNIP3	5.8079679375598e-13	0.959722250034814	0.625	0.132	1.0515325950952e-08	CD70+ cells	BNIP3
B9D2	5.95682305969718e-13	0.284697258629069	0.375	0.048	1.07848281495817e-08	CD70+ cells	B9D2
SP1	6.12641311703883e-13	0.340854975333691	0.417	0.059	1.10918709483988e-08	CD70+ cells	SP1
LMBR1	6.77179671819283e-13	0.374100769329542	0.375	0.049	1.22603379582881e-08	CD70+ cells	LMBR1
PTP4A1	8.94276595947488e-13	0.850712638506578	0.833	0.251	1.61908777696293e-08	CD70+ cells	PTP4A1
MRPL42	9.53265285760879e-13	0.468385654728394	0.708	0.155	1.72588679987007e-08	CD70+ cells	MRPL42
AC020915.3	1.01541752600396e-12	0.311321089759056	0.292	0.031	1.83841343083016e-08	CD70+ cells	AC020915.3
TCAF1	1.06939550765367e-12	0.324169915787225	0.333	0.04	1.93614056660696e-08	CD70+ cells	TCAF1
CETN2	1.1105686297517e-12	0.28653637798566	0.375	0.049	2.01068450416546e-08	CD70+ cells	CETN2
HDGFL3	1.18049447754339e-12	0.284712548746706	0.333	0.04	2.13728525159231e-08	CD70+ cells	HDGFL3
ID3	1.33007685055818e-12	1.01735569033449	0.833	0.238	2.40810413793559e-08	CD70+ cells	ID3
PPIA	1.42843601686474e-12	0.820308483397997	1	0.935	2.5861834085336e-08	CD70+ cells	PPIA
PSMG3	1.44307314343939e-12	0.359063493791278	0.542	0.095	2.61268392619702e-08	CD70+ cells	PSMG3
WDR45	1.56278480567228e-12	0.747158124445246	0.583	0.123	2.82942189066967e-08	CD70+ cells	WDR45
OCEL1	1.87733066647634e-12	0.360218553016578	0.5	0.083	3.39890717165541e-08	CD70+ cells	OCEL1
PPP2R1B	2.14132347579724e-12	0.313438628551484	0.25	0.024	3.8768661529309e-08	CD70+ cells	PPP2R1B
IL18BP	2.18343196417134e-12	0.647174466464132	0.458	0.076	3.9531035711322e-08	CD70+ cells	IL18BP
RTL8A	2.559972972386e-12	0.552680930032037	0.583	0.119	4.63483106650485e-08	CD70+ cells	RTL8A
SLC25A43	2.58377504018764e-12	0.263423340191959	0.292	0.032	4.67792471025973e-08	CD70+ cells	SLC25A43
ARL2BP	2.65710454357853e-12	0.391647027292765	0.708	0.149	4.81068777614893e-08	CD70+ cells	ARL2BP
PARP10	3.47192622141391e-12	0.272337991275828	0.583	0.105	6.28592242386988e-08	CD70+ cells	PARP10
JUP	3.77115890526515e-12	0.380514524250859	0.375	0.051	6.82768319798255e-08	CD70+ cells	JUP
ACACA	4.31515586787665e-12	0.294711465900788	0.25	0.025	7.81258969879067e-08	CD70+ cells	ACACA
TXN	4.57570880033068e-12	0.900264953898716	1	0.556	8.28432078299869e-08	CD70+ cells	TXN
LY6E	4.64362451557835e-12	1.41392344952923	1	0.662	8.40728218545461e-08	CD70+ cells	LY6E
TRAF2	5.05291781956883e-12	0.291225333113921	0.375	0.052	9.14830771232936e-08	CD70+ cells	TRAF2
C12orf57	5.41037650775397e-12	0.744862172587502	0.958	0.33	9.79548666728856e-08	CD70+ cells	C12orf57
ZNF720	6.21965221850138e-12	0.287877601363242	0.375	0.052	1.12606803415967e-07	CD70+ cells	ZNF720
TPD521	6.58948519578461e-12	0.329851799740852	0.417	0.065	1.1930262946968e-07	CD70+ cells	TPD52
SDHAF3	7.3167573863784e-12	0.380797542599781	0.5	0.088	1.32469892480381e-07	CD70+ cells	SDHAF3
RIDA	7.94358697432278e-12	0.354110335780086	0.333	0.044	1.43818642170114e-07	CD70+ cells	RIDA
CD2AP	8.29502370909579e-12	0.697124834612185	0.583	0.123	1.50181404253179e-07	CD70+ cells	CD2AP
PIGP	8.3898054789265e-12	0.523571491655722	0.625	0.136	1.51897428195964e-07	CD70+ cells	PIGP
CLSTN1	8.65243042814019e-12	0.533084124918054	0.458	0.078	1.56652252901478e-07	CD70+ cells	CLSTN1
IFT43	8.67706861570511e-12	0.328874465167396	0.458	0.075	1.57098327287341e-07	CD70+ cells	IFT43
PHF14	8.72859148246614e-12	0.490591464008015	0.583	0.118	1.58031148790049e-07	CD70+ cells	PHF14
HCFC1R1	9.26566254685660e-12	1.0194368721461	0.833	0.267	1.67754820410839e-07	CD70+ cells	HCFC1R1
MZT2B	1.00829876934775e-11	0.883156704137368	0.917	0.341	1.8255249219041e-07	CD70+ cells	MZT2B
MALSU1	1.11453120319303e-11	0.822557779466716	0.625	0.152	2.01785874338099e-07	CD70+ cells	MALSU1
RBM43	1.1884130081746e-11	0.300222421457904	0.292	0.034	2.15162175130012e-07	CD70+ cells	RBM43
ALDOC	1.27042404913759e-11	0.511547767995197	0.375	0.055	2.3001027409636e-07	CD70+ cells	ALDOC
AC025164.1	1.27967628569564e-11	0.345300401811458	0.583	0.111	2.31685391525196e-07	CD70+ cells	AC025164.1
ACOT2	1.31174738134762e-11	0.433255741958047	0.458	0.08	2.37491863392987e-07	CD70+ cells	ACOT2
SPG7	1.46127703048086e-11	0.399028125219186	0.625	0.131	2.6456420636856e-07	CD70+ cells	SPG7
ELOB	1.52857166149915e-11	0.854671168098832	1	0.753	2.76747899314421e-07	CD70+ cells	ELOB
ACTL6A	1.60678084009025e-11	0.359156642647279	0.458	0.078	2.9090767109834e-07	CD70+ cells	ACTL6A
HHLA3	2.23868173577012e-11	0.280954316315975	0.292	0.035	4.0531332826118e-07	CD70+ cells	HHLA3
EI24	2.2394164751141e-11	0.414885188665492	0.542	0.108	4.05446352819408e-07	CD70+ cells	EI24
SEM1	2.73171844410743e-11	0.82991277202581	1	0.619	4.9457762430565e-07	CD70+ cells	SEM1
TMEM50B	2.90921676348426e-11	0.414521899519074	0.667	0.149	5.26713695028825e-07	CD70+ cells	TMEM50B
ADAM10	3.02108483440569e-11	0.705177204743344	0.75	0.203	5.46967409269149e-07	CD70+ cells	ADAM10
CNPY4	3.75208026216017e-11	0.265998036414287	0.25	0.027	6.79314131464099e-07	CD70+ cells	CNPY4
PISD	3.94509666141062e-11	0.342197248286642	0.375	0.056	7.14259750548393e-07	CD70+ cells	PISD
ECHDC2	4.0819965191169e-11	0.28088416746861	0.417	0.066	7.39045469786115e-07	CD70+ cells	ECHDC2
MT2A	4.23998111440364e-11	1.44359291199916	1	0.616	7.67648580762779e-07	CD70+ cells	MT2A
BLVRB	4.38273973408748e-11	0.632432834419874	0.875	0.285	7.93495028856538e-07	CD70+ cells	BLVRB
MYADM	4.59872793346505e-11	0.784496471836126	0.917	0.347	8.32599692353847e-07	CD70+ cells	MYADM
ZFP36L1	4.61055137602536e-11	1.22727773281298	1	0.665	8.34740326629391e-07	CD70+ cells	ZFP36L1
ZNF75A	5.40992301970432e-11	0.277513208118967	0.292	0.035	9.79466562717466e-07	CD70+ cells	ZNF75A
ORAI2	6.23272755318324e-11	0.393631537708943	0.5	0.094	1.12843532350383e-06	CD70+ cells	ORAI2
IFITM2	6.3780217341673e-11	1.00215702379517	1	0.761	1.15474083497099e-06	CD70+ cells	IFITM2
PDF	6.55313141330369e-11	0.399761473972323	0.292	0.037	1.18644444237863e-06	CD70+ cells	PDF
CDK16	6.57243088091285e-11	0.342650658362166	0.458	0.08	1.18993861098927e-06	CD70+ cells	CDK16
NFE2L3	7.28948468109299e-11	0.473362773689004	0.458	0.083	1.31976120151189e-06	CD70+ cells	NFE2L3
MAP1LC3A	7.64151910350781e-11	0.252522986692569	0.458	0.078	1.38349703369009e-06	CD70+ cells	MAP1LC3A
IP6K2	8.64291173131174e-11	0.371655754571271	0.583	0.122	1.56479916895399e-06	CD70+ cells	IP6K2
LINC01503	8.66425855243706e-11	0.560843108269912	0.375	0.061	1.56866401091873e-06	CD70+ cells	LINC01503
GTF2H2	8.8792724973934e-11	0.26750869478153	0.292	0.037	1.60759228565307e-06	CD70+ cells	GTF2H2
NORAD	9.21505312268826e-11	0.333622846175854	0.667	0.148	1.66838536786271e-06	CD70+ cells	NORAD
S100A10	9.38202881131227e-11	1.42109757232439	1	0.788	1.69861631628809e-06	CD70+ cells	S100A10
FLYWCH2	1.0348631188302e-10	0.387061825077615	0.542	0.111	1.87361967664208e-06	CD70+ cells	FLYWCH2
LARP1	1.05843286956276e-10	0.429276856006926	0.583	0.127	1.91629271034337e-06	CD70+ cells	LARP1
FAM207A	1.11813469132792e-10	0.521094243802872	0.667	0.166	2.0243828586492e-06	CD70+ cells	FAM207A
PMS1	1.24353144693033e-10	0.313871439012065	0.417	0.07	2.25141368466737e-06	CD70+ cells	PMS1
ELMSAN1	1.27022000089408e-10	0.396526621780375	0.458	0.084	2.29973331161874e-06	CD70+ cells	ELMSAN1
ASH1L	1.27642575523722e-10	0.358979891759165	0.625	0.138	2.31096882985699e-06	CD70+ cells	ASH1L
RPL361	1.36914543608809e-10	0.654628776353599	1	0.981	2.47883781203748e-06	CD70+ cells	RPL36
ALG1	1.38671166195711e-10	0.298139423888355	0.375	0.058	2.51064146397335e-06	CD70+ cells	ALG1
CDC25B	1.48844467608878e-10	0.275644629625047	0.292	0.037	2.69482908605874e-06	CD70+ cells	CDC25B
NIT2	1.56946083832029e-10	0.494678983492367	0.625	0.148	2.84150884777888e-06	CD70+ cells	NIT2
ESF1	1.66318209908619e-10	0.511361709315678	0.625	0.148	3.01119119039554e-06	CD70+ cells	ESF1
MRPS2	1.70322888619044e-10	0.423646296716446	0.5	0.1	3.0836958984478e-06	CD70+ cells	MRPS2
BCL7C	1.89210079168574e-10	0.283591565507893	0.333	0.048	3.42564848334704e-06	CD70+ cells	BCL7C
IFITM3	1.90215788703121e-10	0.904595504182476	1	0.72	3.44385685447001e-06	CD70+ cells	IFITM3
CREB3L4	1.97379627432077e-10	0.250658988137611	0.208	0.02	3.57355815465775e-06	CD70+ cells	CREB3L4
KNOP1	1.98188002577371e-10	0.257386428946034	0.375	0.058	3.58819378666331e-06	CD70+ cells	KNOP1
CCDC86	2.10443660778342e-10	0.258500405811951	0.375	0.059	3.81008247839188e-06	CD70+ cells	CCDC86
EEF2KMT	2.30000594514605e-10	0.255369540505151	0.375	0.059	4.16416076368693e-06	CD70+ cells	EEF2KMT
SNHG9	2.32035195691072e-10	0.501353410370242	0.542	0.115	4.20099721798685e-06	CD70+ cells	SNHG9
NFIC	2.74167452166619e-10	0.511724380308742	0.75	0.199	4.96380172147664e-06	CD70+ cells	NFIC
CCDC25	2.78981687028353e-10	0.562204042139499	0.625	0.161	5.05096344364833e-06	CD70+ cells	CCDC25
TP53TG1	2.87145928389746e-10	0.316654020736169	0.458	0.084	5.19877703349635e-06	CD70+ cells	TP53TG1
ANKRD11	3.05838990193878e-10	0.421997655433106	0.708	0.179	5.53721491746016e-06	CD70+ cells	ANKRD11
TM9SF1	3.11829703421893e-10	0.334801115751825	0.375	0.061	5.64567678045337e-06	CD70+ cells	TM9SF1
WASL	3.18173147832997e-10	0.279794662315259	0.417	0.071	5.76052484151642e-06	CD70+ cells	WASL
ACOT7	3.18708125816084e-10	0.367209768774792	0.458	0.087	5.7702106179002e-06	CD70+ cells	ACOT7
IRF2BPL	3.4328920731844e-10	0.313017346149831	0.333	0.049	6.21525109850035e-06	CD70+ cells	IRF2BPL
TCEAL4	3.70279618115235e-10	0.590573617820688	0.833	0.262	6.70391248597633e-06	CD70+ cells	TCEAL4
NAXE	3.8683913202783e-10	0.622214337837878	0.75	0.233	7.00372248536386e-06	CD70+ cells	NAXE
UROD	3.88633815424106e-10	0.537347589138461	0.667	0.173	7.03621522825344e-06	CD70+ cells	UROD
EIF2B2	3.93542928771825e-10	0.337781468997434	0.417	0.074	7.12509472541389e-06	CD70+ cells	EIF2B2
BLZF1	4.0492685285198e-10	0.271439696719961	0.292	0.039	7.33120067088509e-06	CD70+ cells	BLZF1
RBCK1	4.06947776754458e-10	0.575415052028657	0.792	0.232	7.36778949813947e-06	CD70+ cells	RBCK1
NMRAL1	4.9015027715944e-10	0.424859612706338	0.542	0.118	8.87417076797166e-06	CD70+ cells	NMRAL1
IVNS1ABP	5.42287330195175e-10	0.633650987095065	0.75	0.221	9.81811211318365e-06	CD70+ cells	IVNS1ABP
VKORC1	5.58142660972996e-10	0.661640553381255	0.625	0.165	1.01051728769161e-05	CD70+ cells	VKORC1
HOTAIRM1	6.02179842765674e-10	0.315186530815211	0.5	0.099	1.09024660532725e-05	CD70+ cells	HOTAIRM1
GLT8D1	6.29340063774924e-10	0.392959973394203	0.417	0.075	1.1394201854645e-05	CD70+ cells	GLT8D1
ANXA4	6.57336525216451e-10	0.579678638283063	0.708	0.204	1.19010777890438e-05	CD70+ cells	ANXA4
TNFRSF10B	6.66135775431975e-10	0.341558729902023	0.417	0.075	1.20603882141959e-05	CD70+ cells	TNFRSF10B
SPTAN1	6.73839569027198e-10	0.589729348760306	0.542	0.124	1.21998653972374e-05	CD70+ cells	SPTAN1
IARS2	7.29175387566939e-10	0.374650124618565	0.583	0.133	1.32017203918994e-05	CD70+ cells	IARS2
TMEM123	7.59617973234825e-10	0.770481049369349	0.917	0.36	1.37528834054165e-05	CD70+ cells	TMEM123
C11orf1	8.60101453624942e-10	0.335694330563564	0.458	0.087	1.55721368178796e-05	CD70+ cells	C11orf1
AC245595.1	8.78952627951986e-10	0.418478894170849	0.292	0.041	1.59134373290707e-05	CD70+ cells	AC245595.1
TMEM9	9.12088904665896e-10	0.357165124649308	0.542	0.116	1.6513369618976e-05	CD70+ cells	TMEM9
RTN2	9.30180212944963e-10	0.268958243761562	0.25	0.031	1.68409127553686e-05	CD70+ cells	RTN2
AIDA	9.67035991140987e-10	0.330135048492927	0.5	0.102	1.75081866196076e-05	CD70+ cells	AIDA
PDLIM2	9.80214734019871e-10	0.459112726588625	0.292	0.04	1.77467877594298e-05	CD70+ cells	PDLIM2
RAB13	1.06853106899943e-09	0.694350514481457	0.75	0.241	1.93457550042347e-05	CD70+ cells	RAB13
C5orf24	1.10596792358714e-09	0.508205631720385	0.542	0.123	2.00235492565452e-05	CD70+ cells	C5orf24
INTS10	1.18969078883884e-09	0.380672423436873	0.583	0.134	2.15393517319272e-05	CD70+ cells	INTS10
TNFRSF12A	1.24043890153285e-09	0.527347265790364	0.375	0.065	2.24581463122523e-05	CD70+ cells	TNFRSF12A
ME1	1.24395339455394e-09	0.257578883567745	0.167	0.014	2.25217762083991e-05	CD70+ cells	ME1
RBMS1	1.2987656217884e-09	0.491615389108218	0.667	0.173	2.35141515824789e-05	CD70+ cells	RBMS1
ABI2	1.43089608220478e-09	0.301311466781772	0.375	0.064	2.59063735683175e-05	CD70+ cells	ABI2
PLPP5	1.52167356743411e-09	0.367328056691644	0.583	0.138	2.75498999383945e-05	CD70+ cells	PLPP5
JAK1	1.57929902109687e-09	0.684449941231429	0.958	0.416	2.85932087769588e-05	CD70+ cells	JAK1
PSME2	1.70359189125468e-09	0.817136821744959	1	0.7	3.0843531191166e-05	CD70+ cells	PSME2
TNF	1.71650299843958e-09	0.460094662608264	0.333	0.053	3.10772867867485e-05	CD70+ cells	TNF
PHF3	1.83287002590381e-09	0.620115986931649	0.708	0.207	3.31841118189885e-05	CD70+ cells	PHF3
OAS1	2.04838446903493e-09	0.736376900122691	0.833	0.303	3.70860008118774e-05	CD70+ cells	OAS1
PFKP	2.21713130814438e-09	0.335897131929395	0.458	0.091	4.0141162333954e-05	CD70+ cells	PFKP
PLPP1	2.26657250817948e-09	0.371530895854483	0.333	0.054	4.10362952605894e-05	CD70+ cells	PLPP1
ANGPTL4	2.2929446920594e-09	0.346954619015901	0.5	0.102	4.15137636497355e-05	CD70+ cells	ANGPTL4
MAZ	2.3156412908073e-09	0.338182391161987	0.5	0.106	4.19246855700661e-05	CD70+ cells	MAZ
CALU	2.34701155754123e-09	0.585000924934865	0.583	0.152	4.24926442492839e-05	CD70+ cells	CALU
TEX264	2.49078446395376e-09	0.38962753675129	0.833	0.246	4.50956527198829e-05	CD70+ cells	TEX264
DAD1	2.71415447925269e-09	0.692104250709122	1	0.611	4.91397668468699e-05	CD70+ cells	DAD1
TRAPPC2L	2.78612067560443e-09	0.486725328069655	0.833	0.268	5.04427148318181e-05	CD70+ cells	TRAPPC2L
EFNA1	2.92261848302999e-09	0.278109001927628	0.125	0.009	5.2914007635258e-05	CD70+ cells	EFNA1
TM7SF2	2.98118925840259e-09	0.49374053414464	0.208	0.023	5.39744315233788e-05	CD70+ cells	TM7SF2
AKT1S1	3.07143742571069e-09	0.317289770029334	0.417	0.077	5.5608374592492e-05	CD70+ cells	AKT1S1
MAN1A2	3.12814760693047e-09	0.338839693223855	0.5	0.109	5.66351124234762e-05	CD70+ cells	MAN1A2
C19orf70	3.18651337499705e-09	0.739511086931645	0.958	0.441	5.76918246543216e-05	CD70+ cells	C19orf70
BIRC31	3.29304804095472e-09	0.588663577752549	0.625	0.162	5.96206347814852e-05	CD70+ cells	BIRC3
ZBTB20	3.41083160577657e-09	0.268554779189257	0.458	0.089	6.17531062225848e-05	CD70+ cells	ZBTB20
HOOK2	4.37070727340507e-09	0.282141514197297	0.417	0.079	7.91316551849988e-05	CD70+ cells	HOOK2
C8orf33	4.62685414274959e-09	0.285528942862485	0.375	0.067	8.37691942544813e-05	CD70+ cells	C8orf33
WRB	4.99949763776174e-09	0.349154570613048	0.375	0.069	9.05159047316764e-05	CD70+ cells	WRB
LRRC23	5.31194761407634e-09	0.276956984647833	0.333	0.055	9.61728115528521e-05	CD70+ cells	LRRC23
PSMG4	6.0453161414749e-09	0.379863888449837	0.542	0.125	0.000109450448741403	CD70+ cells	PSMG4
HSPBP1	6.10742530802645e-09	0.287569640211531	0.417	0.081	0.000110574935201819	CD70+ cells	HSPBP1
MLF2	6.83096694783665e-09	0.632587865455437	0.875	0.309	0.000123674656590583	CD70+ cells	MLF2
NIP7	6.85833088279178e-09	0.414630469867732	0.375	0.071	0.000124170080632945	CD70+ cells	NIP7
NDUFB6	7.03845088879702e-09	0.580671345497503	0.958	0.369	0.00012743115334167	CD70+ cells	NDUFB6
EPOR	7.07011425424584e-09	0.272828087886771	0.25	0.033	0.000128004418573121	CD70+ cells	EPOR
JKAMP	9.17134107960834e-09	0.525753344141001	0.583	0.15	0.000166047130246309	CD70+ cells	JKAMP
RAB2A	9.17317731621946e-09	0.627124824689603	0.917	0.405	0.000166080375310153	CD70+ cells	RAB2A
ENO1	9.28263786637834e-09	0.825334550728241	0.958	0.76	0.00016806215857078	CD70+ cells	ENO1
ZNRD1	9.50087683321263e-09	0.344713633902608	0.708	0.2	0.000172013375065315	CD70+ cells	ZNRD1
SAMD9	9.53729407834808e-09	0.472949392018256	0.583	0.148	0.000172672709288492	CD70+ cells	SAMD9
MRPL32	9.56348707635838e-09	0.392568338513595	0.5	0.118	0.000173146933517468	CD70+ cells	MRPL32
EBLN3P	9.62267053139544e-09	0.285725584811317	0.458	0.095	0.000174218449970914	CD70+ cells	EBLN3P
HACD3	9.68562945437752e-09	0.319014971046234	0.417	0.084	0.000175358321271505	CD70+ cells	HACD3
SH3GL1	9.83092561411617e-09	0.2518383841961	0.292	0.044	0.000177988908243573	CD70+ cells	SH3GL1
STYXL1	1.02287519854692e-08	0.370287641716352	0.458	0.098	0.000185191554696919	CD70+ cells	STYXL1
UCKL1	1.02660163989971e-08	0.268191864261223	0.333	0.056	0.000185866226903842	CD70+ cells	UCKL1
GRHPR	1.04685116058034e-08	0.444679795497382	0.625	0.17	0.000189532402623071	CD70+ cells	GRHPR
STUB1	1.05304811212705e-08	0.382260093650827	0.583	0.148	0.000190654360700602	CD70+ cells	STUB1
USE1	1.09130619106709e-08	0.301489103214789	0.458	0.097	0.000197580985892696	CD70+ cells	USE1
YBX3	1.14392524360215e-08	0.432589624657242	0.625	0.165	0.00020710766535417	CD70+ cells	YBX3
RDX	1.22374796372267e-08	0.502739425154939	0.5	0.117	0.000221559568831989	CD70+ cells	RDX
INTS11	1.23899947311866e-08	0.33473553144793	0.542	0.129	0.000224320854608133	CD70+ cells	INTS11
CLMN	1.32122944027537e-08	0.305510812108517	0.292	0.045	0.000239208590161856	CD70+ cells	CLMN
PSIP1	1.33431909202833e-08	0.306280861432431	0.583	0.144	0.00024157847161173	CD70+ cells	PSIP1
SRGAP1	1.34077449383833e-08	0.288804554571537	0.417	0.082	0.00024274722210943	CD70+ cells	SRGAP1
FGD6	1.42007556398468e-08	0.29049644413633	0.208	0.025	0.000257104680859427	CD70+ cells	FGD6
ALKBH7	1.42668411210405e-08	0.696604607609354	0.917	0.413	0.000258301158496437	CD70+ cells	ALKBH7
OLFM2	1.44878886533734e-08	0.279339506537535	0.125	0.009	0.000262303224069325	CD70+ cells	OLFM2
AF117829.1	1.45084135463597e-08	0.388262646548063	0.292	0.045	0.000262674827256842	CD70+ cells	AF117829.1
PNRC2	1.50411261520382e-08	0.628307320543335	0.792	0.265	0.000272319588982652	CD70+ cells	PNRC2
BBIP1	1.5550189942023e-08	0.269888609986022	0.458	0.097	0.000281536188900326	CD70+ cells	BBIP1
AC015912.3	1.60109375818231e-08	0.306346156123287	0.333	0.057	0.000289878024918908	CD70+ cells	AC015912.3
PRDX1	1.64360616059167e-08	0.726096350035969	1	0.67	0.000297574895375122	CD70+ cells	PRDX1
KDELR2	1.73866537715281e-08	0.773089145004399	0.917	0.443	0.000314785366533517	CD70+ cells	KDELR2
STK3	1.75823743362386e-08	0.279756474508707	0.333	0.057	0.0003183288873576	CD70+ cells	STK3
ILVBL	1.78845606593291e-08	0.333248467079715	0.375	0.071	0.000323799970737153	CD70+ cells	ILVBL
RAB34	2.06533473038853e-08	0.425998814449003	0.708	0.209	0.000373928852936843	CD70+ cells	RAB34
TBCA	2.14126362610448e-08	0.764510244870958	1	0.523	0.000387675779506216	CD70+ cells	TBCA
UBA1	2.18359228983997e-08	0.534549380617911	0.625	0.181	0.000395339384075527	CD70+ cells	UBA1
PAICS	2.28739698584154e-08	0.380696955425237	0.5	0.12	0.00041413322428661	CD70+ cells	PAICS
PABPN1	2.33286869105577e-08	0.396898573443111	0.667	0.188	0.000422365876515646	CD70+ cells	PABPN1
MPG	2.55021641252637e-08	0.438112098242703	0.75	0.234	0.0004617166814879	CD70+ cells	MPG
RUVBL1	2.61585006349381e-08	0.349850225816478	0.417	0.087	0.000473599653995555	CD70+ cells	RUVBL1
IARS	2.66379500062339e-08	0.286075990452829	0.375	0.072	0.000482280084862865	CD70+ cells	IARS
PNPLA6	2.79111216008225e-08	0.410626196367533	0.333	0.059	0.000505330856582892	CD70+ cells	PNPLA6
OFD11	2.81067978972425e-08	0.313055496408823	0.542	0.132	0.000508873575929576	CD70+ cells	OFD1
TSPAN4	2.89328162738424e-08	0.583218553161371	0.625	0.185	0.000523828638637916	CD70+ cells	TSPAN4
TWISTNB	3.03822192372945e-08	0.394333353675096	0.542	0.135	0.000550070079291217	CD70+ cells	TWISTNB
XPO1	3.05808120101144e-08	0.394299758599215	0.625	0.173	0.000553665601443122	CD70+ cells	XPO1
SCCPDH	3.13146373466797e-08	0.256286087693268	0.5	0.112	0.000566951509161636	CD70+ cells	SCCPDH
REXO2	3.14557638484593e-08	0.465644482231608	0.583	0.16	0.000569506604476355	CD70+ cells	REXO2
ICAM1	3.18605094035064e-08	0.74824959350193	0.75	0.266	0.000576834522750484	CD70+ cells	ICAM1
SNRPD2	3.30381870754192e-08	0.657435983810178	1	0.73	0.000598156377000465	CD70+ cells	SNRPD2
CFDP1	3.49360775888669e-08	0.437827857863589	0.625	0.173	0.000632517684746434	CD70+ cells	CFDP1
HLX	3.53950294662465e-08	0.28721307296035	0.208	0.026	0.000640827008486393	CD70+ cells	HLX
MORF4L2	3.65861004544623e-08	0.531647453104965	0.667	0.203	0.000662391348728041	CD70+ cells	MORF4L2
TMEM120A	3.75538554637369e-08	0.361490393055925	0.5	0.118	0.000679912553170957	CD70+ cells	TMEM120A
SPTSSA	4.29761849323818e-08	0.461488750713392	0.667	0.192	0.000778083828200773	CD70+ cells	SPTSSA
PRNP	4.45183827532153e-08	0.551484111381254	0.75	0.245	0.000806005319746962	CD70+ cells	PRNP
AHCY	4.82845299522608e-08	0.375658476964636	0.667	0.188	0.000874191414785682	CD70+ cells	AHCY
PGRMC1	4.95754160991396e-08	0.466134182543389	0.5	0.127	0.000897562908474923	CD70+ cells	PGRMC1
HSBP1	5.13395248112848e-08	0.68019248722647	0.917	0.491	0.000929502096708311	CD70+ cells	HSBP1
RTL8C	5.41716332152214e-08	0.492449235679684	0.667	0.21	0.000980777419361583	CD70+ cells	RTL8C
SNX29	5.46237590301254e-08	0.284637138735434	0.458	0.101	0.000988963157240421	CD70+ cells	SNX29
LRP10	5.46744865703685e-08	0.366760587634302	0.5	0.124	0.000989881579356522	CD70+ cells	LRP10
FSCN1	5.55149618588915e-08	0.267003671066742	0.375	0.074	0.00100509838445523	CD70+ cells	FSCN1
OGT	5.59042238601304e-08	0.30258402595583	0.458	0.103	0.00101214597298766	CD70+ cells	OGT
ADI1	5.69814747446154e-08	0.423275705725193	0.667	0.199	0.00103164960025126	CD70+ cells	ADI1
YIPF3	5.7830444510162e-08	0.394037116147408	0.792	0.256	0.00104702019785648	CD70+ cells	YIPF3
DNAJC19	5.81988079623986e-08	0.423249189398479	0.667	0.201	0.00105368941815923	CD70+ cells	DNAJC19
ADAM9	5.84812179686599e-08	0.497480545828086	0.583	0.167	0.00105880245132259	CD70+ cells	ADAM9
FDFT1	6.00141885233236e-08	0.557642358245438	0.625	0.181	0.00108655688321477	CD70+ cells	FDFT1
AAMDC	6.1548198991927e-08	0.318819589550035	0.375	0.076	0.00111433014274884	CD70+ cells	AAMDC
AIG1	7.35716032754433e-08	0.429511664607771	0.458	0.111	0.0013320138773019	CD70+ cells	AIG1
GPX4	7.42841047383903e-08	0.76388551903242	1	0.751	0.00134491371628856	CD70+ cells	GPX4
TAP1	7.78786791815624e-08	0.4908028489089	0.75	0.244	0.00140999348658219	CD70+ cells	TAP1
PSMB5	8.19716315287785e-08	0.59278083300414	0.75	0.268	0.00148409638882853	CD70+ cells	PSMB5
RPS4X1	8.44227959473923e-08	0.514377352594447	1	0.979	0.00152847472062754	CD70+ cells	RPS4X
ST6GALNAC4	8.61804866032603e-08	0.360591986499021	0.333	0.063	0.00156029770995203	CD70+ cells	ST6GALNAC4
ETHE1	9.01479524394769e-08	0.790763974506232	0.708	0.269	0.00163212867891673	CD70+ cells	ETHE1
UBE2H	9.45221814164459e-08	0.282498075737446	0.375	0.076	0.00171132409454475	CD70+ cells	UBE2H
MOSPD3	9.5371910825671e-08	0.342038905231327	0.375	0.078	0.00172670844549877	CD70+ cells	MOSPD3
LTBP4	9.55026044491922e-08	0.298652712418096	0.25	0.038	0.00172907465355262	CD70+ cells	LTBP4
CITED2	1.02688644857777e-07	0.592001578925178	0.625	0.19	0.00185917791515005	CD70+ cells	CITED2
ANXA2	1.12434871722943e-07	0.741226335437096	1	0.624	0.00203563335254389	CD70+ cells	ANXA2
TMEM43	1.1320658120657e-07	0.262240819258709	0.375	0.076	0.00204960515274496	CD70+ cells	TMEM43
CNIH4	1.19011129779381e-07	0.407368151498251	0.708	0.217	0.0021546965046557	CD70+ cells	CNIH4
LRG1	1.23237550379909e-07	0.510955159043167	0.208	0.028	0.00223121584962825	CD70+ cells	LRG1
DPM2	1.23319361813688e-07	0.481531475964155	0.625	0.192	0.00223269704563682	CD70+ cells	DPM2
RB1CC1	1.27583031293574e-07	0.346582845531916	0.5	0.124	0.00230989078157016	CD70+ cells	RB1CC1
PTRH1	1.51302150987244e-07	0.351995015329182	0.375	0.081	0.00273932544362405	CD70+ cells	PTRH1
HSD17B7	1.64390357475986e-07	0.438434297428819	0.375	0.079	0.00297628742210272	CD70+ cells	HSD17B7
KIF9	1.64745666200311e-07	0.25775403488843	0.25	0.039	0.00298272028655663	CD70+ cells	KIF9
L3HYPDH	1.65773151776574e-07	0.282686290506847	0.208	0.028	0.00300132291291487	CD70+ cells	L3HYPDH
DYNC1H1	1.71345969779977e-07	0.531593691573144	0.708	0.251	0.00310221878286648	CD70+ cells	DYNC1H1
EIF2S3	1.74232476090811e-07	0.386464593215177	0.875	0.29	0.00315447897962414	CD70+ cells	EIF2S3
EIF4G3	1.83805776611932e-07	0.310553613428911	0.458	0.107	0.00332780358555904	CD70+ cells	EIF4G3
ARSA	1.87520485870929e-07	0.366574535703983	0.542	0.148	0.00339505839669317	CD70+ cells	ARSA
AGFG1	1.93261540495427e-07	0.335091648688604	0.375	0.079	0.00349900019066971	CD70+ cells	AGFG1
PEF1	1.94105419422617e-07	0.389174307001985	0.583	0.166	0.00351427861864648	CD70+ cells	PEF1
MAP4	1.96779635825991e-07	0.442708850515382	0.583	0.175	0.00356269530662957	CD70+ cells	MAP4
PTPA	2.0461920345264e-07	0.353427469072735	0.458	0.11	0.00370463067851004	CD70+ cells	PTPA
HTATIP2	2.07393019654883e-07	0.424827796137674	0.625	0.189	0.00375485062085166	CD70+ cells	HTATIP2
MRPL15	2.09931045924127e-07	0.445697633026973	0.583	0.177	0.00380080158645631	CD70+ cells	MRPL15
PLIN3	2.14158554169583e-07	0.5325294750945	0.75	0.264	0.0038773406232403	CD70+ cells	PLIN3
MRPL21	2.15398350627121e-07	0.320758638566237	0.708	0.213	0.00389978713810402	CD70+ cells	MRPL21
ZMIZ2	2.22824849307709e-07	0.262975960636514	0.375	0.079	0.00403424389671606	CD70+ cells	ZMIZ2
MCFD2	2.22956244023349e-07	0.354188839704637	0.583	0.168	0.00403662279804273	CD70+ cells	MCFD2
ACOT13	2.32453764215471e-07	0.357283686787244	0.5	0.132	0.00420857540112111	CD70+ cells	ACOT13
DNPEP	2.39508026752345e-07	0.61326293924306	0.458	0.12	0.00433629282435121	CD70+ cells	DNPEP
RPA3	2.60229152993282e-07	0.475243816992945	0.708	0.244	0.00471144881494338	CD70+ cells	RPA3
MRPS33	2.69553047637501e-07	0.391222527754831	0.667	0.205	0.00488025792747696	CD70+ cells	MRPS33
SEMA3D	2.74833049505244e-07	0.261576334623543	0.042	0.001	0.00497585236129245	CD70+ cells	SEMA3D
DGLUCY	2.78657784533103e-07	0.252827716779355	0.417	0.093	0.00504509918897184	CD70+ cells	DGLUCY
SMG1	2.85822020173036e-07	0.31330819814017	0.667	0.205	0.00517480767523282	CD70+ cells	SMG1
PSMA3	2.92793028024465e-07	0.536025101670708	0.833	0.339	0.00530101777238294	CD70+ cells	PSMA3
GSDMD	3.00579373525555e-07	0.384447326146268	0.583	0.172	0.00544198955768018	CD70+ cells	GSDMD
ROMO1	3.13487985399164e-07	0.629273813064692	0.958	0.587	0.00567569997565186	CD70+ cells	ROMO1
APOPT1	3.23628839684843e-07	0.409235481742565	0.375	0.087	0.00585930014249409	CD70+ cells	APOPT1
MPLKIP	3.43858405845715e-07	0.493611649337589	0.625	0.203	0.00622555643783666	CD70+ cells	MPLKIP
FKBP3	3.49513995363985e-07	0.490260261939807	0.667	0.227	0.00632795088606495	CD70+ cells	FKBP3
SLC39A1	3.53116316522136e-07	0.439883546714426	0.667	0.213	0.00639317091063328	CD70+ cells	SLC39A1
HMGN3	3.587597852259e-07	0.659613105546102	0.833	0.465	0.00649534591151492	CD70+ cells	HMGN3
ALDOA	3.5908760895577e-07	0.884248763033679	1	0.655	0.00650128116014422	CD70+ cells	ALDOA
SRPK2	3.69749568427527e-07	0.304505565299506	0.458	0.114	0.00669431593638038	CD70+ cells	SRPK2
ABHD11	3.76749621542248e-07	0.283248624085625	0.333	0.068	0.00682105189802241	CD70+ cells	ABHD11
DTX3L	3.77328394763267e-07	0.311077028519878	0.458	0.113	0.00683153058718896	CD70+ cells	DTX3L
NECTIN2	4.0012099991322e-07	0.546790432905985	0.625	0.219	0.00724419070342884	CD70+ cells	NECTIN2
CHMP3	4.01469960246935e-07	0.437459690914036	0.5	0.134	0.00726861363027076	CD70+ cells	CHMP3
MANF	4.16619706428074e-07	0.434295301885194	0.75	0.261	0.00754289978488028	CD70+ cells	MANF
PDCD5	4.20253171567351e-07	0.43426713570503	0.917	0.371	0.00760868367122689	CD70+ cells	PDCD5
OAS3	4.34741382210612e-07	0.467116280557968	0.625	0.198	0.00787099272492313	CD70+ cells	OAS3
SOD1	4.38110737952599e-07	0.558575370560717	1	0.565	0.00793199491063181	CD70+ cells	SOD1
PDLIM11	4.42176613110269e-07	0.45040807637762	0.25	0.041	0.00800560758036142	CD70+ cells	PDLIM1
TNS3	4.46685429921816e-07	0.517779199548922	0.458	0.121	0.00808723970873448	CD70+ cells	TNS3
TTC3	4.47949893421631e-07	0.35796906641193	0.708	0.217	0.00811013282039862	CD70+ cells	TTC3
SHISA5	4.61376225553933e-07	0.426415519487833	0.917	0.358	0.00835321656365396	CD70+ cells	SHISA5
CENPX	4.62485658358637e-07	0.515501243774515	0.708	0.253	0.00837330284458312	CD70+ cells	CENPX
CELF1	4.9132961318699e-07	0.364039805286354	0.5	0.134	0.00889552264675046	CD70+ cells	CELF1
FAM96B	4.96803028227698e-07	0.56224143409146	1	0.492	0.00899461882606247	CD70+ cells	FAM96B
ARF5	5.01763789980253e-07	0.51257121273797	0.958	0.546	0.00908443341759247	CD70+ cells	ARF5
GBP3	5.14045461030955e-07	0.279846344818436	0.292	0.055	0.00930679307196544	CD70+ cells	GBP3
KDELR1	5.1560157996664e-07	0.62838646826432	0.875	0.457	0.00933496660529602	CD70+ cells	KDELR1
MGST3	5.19080284187046e-07	0.7413685028054	0.958	0.485	0.00939794854520647	CD70+ cells	MGST3
TMEM208	5.29826596358442e-07	0.358792256484235	0.75	0.256	0.00959251052706959	CD70+ cells	TMEM208
SERINC1	5.60728766951534e-07	0.350251592349772	0.75	0.256	0.0101519943256575	CD70+ cells	SERINC1
NBDY	5.70146766538644e-07	0.388932402370355	0.875	0.339	0.0103225072081822	CD70+ cells	NBDY
PEBP1	5.74778684755315e-07	0.604060774949468	1	0.473	0.010406368087495	CD70+ cells	PEBP1
WDR54	5.80950347618781e-07	0.35516795480967	0.375	0.084	0.010518106043638	CD70+ cells	WDR54
CCT6A	5.99995067874435e-07	0.577162368635061	0.875	0.386	0.0108629107038666	CD70+ cells	CCT6A
RIOX2	6.01203499511773e-07	0.26373123462743	0.25	0.042	0.0108847893586606	CD70+ cells	RIOX2
MRRF	6.01213058294464e-07	0.301412515348622	0.375	0.085	0.0108849624204213	CD70+ cells	MRRF
GAPDH	6.10704565403125e-07	0.868720863240529	1	0.95	0.0110568061566236	CD70+ cells	GAPDH
S100A4	6.3019566454712e-07	0.90526347929238	0.958	0.785	0.0114096925066256	CD70+ cells	S100A4
HADH	6.35553345943841e-07	0.271682495972977	0.458	0.116	0.0115066933283132	CD70+ cells	HADH
GTF2I	6.60123297014532e-07	0.54619508801713	0.625	0.221	0.0119515322924481	CD70+ cells	GTF2I
IFI35	6.808198103552e-07	0.407427790354715	0.875	0.335	0.0123262426664809	CD70+ cells	IFI35
PRKDC	6.84150575146143e-07	0.434972019439217	0.625	0.191	0.0123865461630209	CD70+ cells	PRKDC
METTL26	6.95388421393765e-07	0.358059909159718	0.917	0.332	0.0125900073693341	CD70+ cells	METTL26
SNX12	6.95644254298268e-07	0.264466635333633	0.333	0.07	0.0125946392240701	CD70+ cells	SNX12
MRPL28	7.03644449504544e-07	0.410482505115356	0.667	0.227	0.0127394827582798	CD70+ cells	MRPL28
BST2	7.78653365727447e-07	0.752110321366261	1	0.703	0.0140975191864954	CD70+ cells	BST2
NUDCD2	7.88642048642741e-07	0.351876466291509	0.625	0.204	0.0142783642906768	CD70+ cells	NUDCD2
EXOSC5	7.95999854401844e-07	0.38268292347953	0.583	0.174	0.0144115773639454	CD70+ cells	EXOSC5
KRCC1	8.1779518247063e-07	0.291924199224331	0.583	0.166	0.0148061817786308	CD70+ cells	KRCC1
NSRP1	8.33287326024201e-07	0.270837884255455	0.625	0.187	0.0150866670376682	CD70+ cells	NSRP1
PSMB2	8.61074659031158e-07	0.495362885093219	0.917	0.428	0.0155897567017591	CD70+ cells	PSMB2
HSD17B10	8.68332619556184e-07	0.358050119213608	0.75	0.258	0.0157211620770647	CD70+ cells	HSD17B10
RAB4A	8.85719259545303e-07	0.498554888629985	0.583	0.186	0.0160359471940677	CD70+ cells	RAB4A
DCTN2	9.07147786722363e-07	0.403528979224733	0.625	0.208	0.0164239106786084	CD70+ cells	DCTN2
ACD	9.13982291519179e-07	0.285642557225603	0.333	0.069	0.0165476493879547	CD70+ cells	ACD
ERICH1	9.30786293780944e-07	0.307778609989334	0.667	0.21	0.016851885848904	CD70+ cells	ERICH1
CD241	9.34960430172106e-07	1.10146827570119	0.208	0.032	0.016927458588266	CD70+ cells	CD24
PCBP1	9.59756101935694e-07	0.469170417936473	0.875	0.342	0.0173763842255457	CD70+ cells	PCBP1
YIF1A	9.61694707261321e-07	0.524032882436585	0.708	0.255	0.0174114826749662	CD70+ cells	YIF1A
PSMD11	9.79445638760073e-07	0.285554412348626	0.708	0.226	0.0177328632897511	CD70+ cells	PSMD11
CHMP4A	9.94274993113021e-07	0.251751370204452	0.375	0.085	0.0180013487503112	CD70+ cells	CHMP4A
CALCOCO2	9.98749383947615e-07	0.256789010701964	0.625	0.189	0.0180823575963716	CD70+ cells	CALCOCO2
DHRSX	1.02033276588804e-06	0.35620629989406	0.542	0.159	0.018473124726403	CD70+ cells	DHRSX
OASL	1.05200437729644e-06	0.508523382565447	0.5	0.144	0.0190465392509521	CD70+ cells	OASL
C2orf74	1.06247607127637e-06	0.271489685976053	0.417	0.102	0.0192361292704587	CD70+ cells	C2orf74
SYPL1	1.07244463997204e-06	0.474481887237644	0.583	0.203	0.0194166102066938	CD70+ cells	SYPL1
PDIA4	1.16969948291916e-06	0.335285377392403	0.708	0.237	0.0211774091382514	CD70+ cells	PDIA4
GOLGB1	1.29094766544606e-06	0.383632343050038	0.625	0.193	0.023372607482901	CD70+ cells	GOLGB1
PPP2R1A	1.29645957916535e-06	0.49503817378577	0.792	0.312	0.0234724006807887	CD70+ cells	PPP2R1A
SIL1	1.32631389927478e-06	0.396218632963612	0.542	0.162	0.02401291314637	CD70+ cells	SIL1
THOC6	1.38577154158063e-06	0.280850060443296	0.458	0.119	0.0250893937603172	CD70+ cells	THOC6
C14orf119	1.45477826229196e-06	0.35808287297027	0.625	0.202	0.0263387604387959	CD70+ cells	C14orf119
CNPPD1	1.56247778881354e-06	0.275091925785976	0.542	0.152	0.0282886603664692	CD70+ cells	CNPPD1
CISD3	1.60552805556417e-06	0.330348707756427	0.708	0.242	0.0290680854459893	CD70+ cells	CISD3
AFMID	1.64617338245843e-06	0.355538205836196	0.333	0.074	0.0298039690894098	CD70+ cells	AFMID
UBE2E3	1.65807563547499e-06	0.325296805005198	0.542	0.159	0.0300194593802746	CD70+ cells	UBE2E3
SIGMAR1	1.68246129885634e-06	0.266400982445816	0.417	0.104	0.0304609618157941	CD70+ cells	SIGMAR1
RCE1	1.69137274153128e-06	0.281236900990525	0.333	0.073	0.0306223034854238	CD70+ cells	RCE1
NOP56	1.84685715053783e-06	0.315292238285781	0.542	0.161	0.0334373487104874	CD70+ cells	NOP56
YWHAE	1.86828552855934e-06	0.517023877263973	0.958	0.482	0.0338253094945668	CD70+ cells	YWHAE
COIL	1.87435736526365e-06	0.294914000701307	0.333	0.074	0.0339352400980984	CD70+ cells	COIL
P4HA1	1.90882389147976e-06	0.321407032834161	0.667	0.224	0.0345592565552411	CD70+ cells	P4HA1
FARSA	1.91300944471698e-06	0.250920454268807	0.542	0.155	0.0346350359966009	CD70+ cells	FARSA
LDHA	1.91406950460033e-06	0.649328646450225	1	0.777	0.0346542283807891	CD70+ cells	LDHA
VDAC3	1.92394307004291e-06	0.39669436226441	0.667	0.222	0.0348329892831269	CD70+ cells	VDAC3
IL32	1.96636513452169e-06	0.839809479697672	0.667	0.231	0.0356010407605152	CD70+ cells	IL32
WBP1	1.99798124801369e-06	0.276203241110136	0.5	0.139	0.0361734504952879	CD70+ cells	WBP1
DST	2.24659213653811e-06	0.299008263602141	0.458	0.123	0.0406745506320225	CD70+ cells	DST
NAA20	2.45821217851428e-06	0.392163114364075	0.667	0.233	0.0445059314920011	CD70+ cells	NAA20
LPCAT3	2.61737829238877e-06	0.250984873479942	0.333	0.073	0.0473876339836987	CD70+ cells	LPCAT3
MIEN1	2.62392632895868e-06	0.412490201027533	0.792	0.316	0.0475061861857969	CD70+ cells	MIEN1
LEPROT	2.63568366962988e-06	0.271203790619503	0.75	0.254	0.0477190528386491	CD70+ cells	LEPROT
PSMB1	2.65712924758614e-06	0.496267881516814	1	0.598	0.048107325027547	CD70+ cells	PSMB1
ISG15	2.69150784161339e-06	0.728151636741422	1	0.551	0.0487297494724103	CD70+ cells	ISG15
SMNDC1	2.78012565811426e-06	0.291084944001462	0.542	0.16	0.0503341750401586	CD70+ cells	SMNDC1
ZNF260	2.85035863807467e-06	0.263438387378509	0.167	0.023	0.0516057431423419	CD70+ cells	ZNF260
TM2D1	2.91814959504281e-06	0.288997402645256	0.5	0.147	0.05283309841825	CD70+ cells	TM2D1
SLC25A36	2.97435643645403e-06	0.263298571655057	0.5	0.142	0.0538507232820001	CD70+ cells	SLC25A36
CAMLG	3.06784059215256e-06	0.342504352041793	0.625	0.211	0.0555432539209221	CD70+ cells	CAMLG
AKR1B1	3.08007453965279e-06	1.236552651632	0.792	0.387	0.0557647495404137	CD70+ cells	AKR1B1
CPNE3	3.16264907495688e-06	0.356549433351527	0.542	0.167	0.0572597615020942	CD70+ cells	CPNE3
NONO	3.22367202041881e-06	0.405774955005192	0.792	0.323	0.0583645819296826	CD70+ cells	NONO
LPP	3.31136799857223e-06	0.26274968779028	0.458	0.122	0.0599523176141502	CD70+ cells	LPP
TAPBP	3.42454926580841e-06	0.53857729486262	0.917	0.458	0.0620014644574612	CD70+ cells	TAPBP
DDX3X	3.52932206579202e-06	0.441033747451436	0.875	0.392	0.0638983760011646	CD70+ cells	DDX3X
METTL5	3.71669362768865e-06	0.327308837416201	0.583	0.197	0.067290738129303	CD70+ cells	METTL5
PHACTR4	3.81511747448839e-06	0.419087031363392	0.417	0.118	0.0690727018756122	CD70+ cells	PHACTR4
PDXDC1	3.92614470696416e-06	0.309813623539804	0.417	0.11	0.0710828499195861	CD70+ cells	PDXDC1
POP7	3.96225000983226e-06	0.257575539860807	0.458	0.125	0.0717365364280131	CD70+ cells	POP7
PRDX5	4.04739478744691e-06	0.536818641824855	0.958	0.549	0.0732780826267262	CD70+ cells	PRDX5
SBDS	4.15543159926182e-06	0.365621835248217	0.708	0.254	0.0752340891046352	CD70+ cells	SBDS
PYGL	4.16858081581346e-06	0.333301996291687	0.292	0.063	0.0754721556703026	CD70+ cells	PYGL
MRPS12	4.2727543594217e-06	0.469194026286334	0.625	0.235	0.0773582176773298	CD70+ cells	MRPS12
ACAT2	4.27436676294319e-06	0.321189425871012	0.375	0.095	0.0773874102430864	CD70+ cells	ACAT2
ITGB1	4.30615333241294e-06	0.755575836255097	0.833	0.43	0.0779629060833362	CD70+ cells	ITGB1
XAF1	4.4863272306206e-06	0.37627234452317	0.833	0.322	0.0812249545103859	CD70+ cells	XAF1
STAU1	4.83473405206839e-06	0.354864994734078	0.583	0.195	0.0875328600126982	CD70+ cells	STAU1
UBE2G2	5.04020531517881e-06	0.306424804219148	0.542	0.169	0.0912529172313124	CD70+ cells	UBE2G2
ERO1A	5.2263034614658e-06	0.748484233816542	0.5	0.16	0.0946222241698383	CD70+ cells	ERO1A
SELENOW	5.32172363078528e-06	0.525746192785968	1	0.534	0.0963498063353674	CD70+ cells	SELENOW
TMEM179B	5.6972998657589e-06	0.572149599537274	0.875	0.421	0.103149614069565	CD70+ cells	TMEM179B
DDX1	5.70568437484186e-06	0.271627560222773	0.333	0.079	0.103301415606512	CD70+ cells	DDX1
LAPTM4A	5.80241671848983e-06	0.552461241754676	0.917	0.498	0.105052754688258	CD70+ cells	LAPTM4A
MTG1	5.96905176185414e-06	0.271693176014475	0.375	0.095	0.108069682148369	CD70+ cells	MTG1
PRDX3	6.41356833288688e-06	0.366030410937735	1	0.405	0.116117654666917	CD70+ cells	PRDX3
FOS	6.50983572045472e-06	0.558174779756858	1	0.901	0.117860575718833	CD70+ cells	FOS
PSMC2	6.6477932991481e-06	0.323402296006492	0.583	0.202	0.120358297681076	CD70+ cells	PSMC2
AHSA1	6.80223743966847e-06	0.326563338904979	0.667	0.243	0.123154508845198	CD70+ cells	AHSA1
MZT2A	7.16222735428874e-06	0.293865976442658	0.667	0.236	0.129672126249398	CD70+ cells	MZT2A
HNRNPR	7.42575103705856e-06	0.31285392346982	0.75	0.288	0.134443222525945	CD70+ cells	HNRNPR
TAX1BP1	7.7055752354368e-06	0.456940429401728	0.875	0.364	0.139509439637583	CD70+ cells	TAX1BP1
CNIH1	7.91631294337123e-06	0.42464736616621	0.75	0.313	0.143324845839736	CD70+ cells	CNIH1
CYSTM1	8.03469477905207e-06	0.615255041152887	0.708	0.283	0.145468148974738	CD70+ cells	CYSTM1
EIF2S2	8.1586554501915e-06	0.418330283617572	0.917	0.427	0.147712456925717	CD70+ cells	EIF2S2
PQBP1	8.17133513667656e-06	0.357886688833389	0.708	0.262	0.147942022649529	CD70+ cells	PQBP1
EAPP	8.45903118218336e-06	0.250467789135022	0.625	0.212	0.15315075955343	CD70+ cells	EAPP
SSBP1	8.74727202538313e-06	0.466937868007246	0.917	0.453	0.158369360019562	CD70+ cells	SSBP1
DYNC1I2	8.98538147688349e-06	0.278303007580219	0.5	0.147	0.162680331638976	CD70+ cells	DYNC1I2
ZFYVE21	9.24640336341791e-06	0.258024342467701	0.292	0.066	0.167406132894681	CD70+ cells	ZFYVE21
RNFT1	9.25747786756187e-06	0.285571575659826	0.375	0.099	0.167606636792208	CD70+ cells	RNFT1
PSMB8	9.42491697807396e-06	0.567403642744708	0.958	0.534	0.170638121888029	CD70+ cells	PSMB8
RPL71	9.56821176324638e-06	0.390179217210274	1	0.845	0.173232473973576	CD70+ cells	RPL7
DDRGK1	9.68472859180574e-06	0.339127800457045	0.667	0.249	0.175342011154643	CD70+ cells	DDRGK1
NUCB2	9.9823516583225e-06	0.289560989844068	0.5	0.159	0.180730476773929	CD70+ cells	NUCB2
CHID1	1.00101201116781e-05	0.265910076197471	0.458	0.135	0.181233224621932	CD70+ cells	CHID1
MDH2	1.00897767824238e-05	0.457467943450831	0.875	0.454	0.182675408645782	CD70+ cells	MDH2
GGH	1.03019100464675e-05	0.251039746620518	0.292	0.066	0.186516081391295	CD70+ cells	GGH
TRIP11	1.1069526159324e-05	0.294664029913194	0.417	0.119	0.200413771114562	CD70+ cells	TRIP11
MRPL24	1.12816763753565e-05	0.317555559984124	0.625	0.219	0.204254750775829	CD70+ cells	MRPL24
RPL291	1.14796743723723e-05	0.348300383429108	1	0.978	0.207839504511801	CD70+ cells	RPL29
MAP7D3	1.15876340434833e-05	0.277111452648493	0.292	0.066	0.209794114357266	CD70+ cells	MAP7D3
ERH	1.19506513376828e-05	0.500703467784484	0.958	0.502	0.216366542468747	CD70+ cells	ERH
DARS	1.22028100025208e-05	0.3968051871353	0.708	0.284	0.22093187509564	CD70+ cells	DARS
BTF3L4	1.23044605045089e-05	0.445669847665813	0.708	0.314	0.222772257434133	CD70+ cells	BTF3L4
RND1	1.24114412641845e-05	0.404691779460486	0.125	0.015	0.22470914408806	CD70+ cells	RND1
NUCB1	1.28475363684421e-05	0.446738249282169	0.833	0.365	0.232604645950645	CD70+ cells	NUCB1
YBEY	1.30078905145312e-05	0.279244403822134	0.333	0.083	0.235507857765588	CD70+ cells	YBEY
PMP22	1.34428796427368e-05	0.487687142618743	0.417	0.126	0.24338333593175	CD70+ cells	PMP22
TXNDC17	1.37893313263047e-05	0.40132334958687	0.875	0.401	0.249655843662747	CD70+ cells	TXNDC17
LGALS1	1.4522477242074e-05	0.596273793150119	1	0.747	0.26292945046775	CD70+ cells	LGALS1
MRPL33	1.51383616608409e-05	0.586792458641359	0.75	0.356	0.274080037869524	CD70+ cells	MRPL33
VCP	1.56317759236829e-05	0.43019073173942	0.833	0.366	0.283013303098278	CD70+ cells	VCP
LMNA	1.57033011641476e-05	0.528843034789475	0.792	0.387	0.284308267576892	CD70+ cells	LMNA
HILPDA	1.64657975766697e-05	0.367651734026054	0.25	0.052	0.298113265125604	CD70+ cells	HILPDA
OAS2	1.69888191376501e-05	0.273871220243001	0.542	0.176	0.307582570487156	CD70+ cells	OAS2
HINT1	1.71908511563603e-05	0.403664493613861	1	0.734	0.311240360185903	CD70+ cells	HINT1
YIPF2	1.72858406199207e-05	0.258383408612615	0.333	0.085	0.312960144423665	CD70+ cells	YIPF2
ATRAID	1.78395559528159e-05	0.536152420130764	0.792	0.4	0.322985160525731	CD70+ cells	ATRAID
AC009005.1	1.79971547115248e-05	0.296830249364844	0.167	0.026	0.325838486052156	CD70+ cells	AC009005.1
CAPNS1	1.85060152021814e-05	0.325673365740741	0.667	0.251	0.335051405235494	CD70+ cells	CAPNS1
NAPG	1.96247001267386e-05	0.276519662502299	0.333	0.085	0.355305195794603	CD70+ cells	NAPG
SEPT7	2.05424126544713e-05	0.326522188182222	0.958	0.444	0.371920381109202	CD70+ cells	SEPT7
RNF213	2.06865522782958e-05	0.349831377794923	0.958	0.471	0.374530028998545	CD70+ cells	RNF213
REEP5	2.27289896186761e-05	0.393579130324996	0.917	0.452	0.41150835704613	CD70+ cells	REEP5
MRPS26	2.28419367170112e-05	0.362189288208068	0.542	0.194	0.413553264261489	CD70+ cells	MRPS26
BAD	2.37544025821093e-05	0.272034213289813	0.458	0.143	0.430073458749089	CD70+ cells	BAD
RNF181	2.41283959631143e-05	0.442263770895154	0.917	0.523	0.436844608912184	CD70+ cells	RNF181
MX1	2.45148791069613e-05	0.646812698700925	0.833	0.422	0.443841886231534	CD70+ cells	MX1
KLHDC2	2.53559327026234e-05	0.276732739600922	0.333	0.086	0.459069161580997	CD70+ cells	KLHDC2
ATP5PO	2.6485829285398e-05	0.283728403570082	0.708	0.272	0.479525939212131	CD70+ cells	ATP5PO
DPM3	2.66760157144668e-05	0.387851532873635	0.708	0.295	0.482969264510422	CD70+ cells	DPM3
TMEM50A	2.7147920573132e-05	0.41038122994743	1	0.527	0.491513101976554	CD70+ cells	TMEM50A
TSEN34	2.73703723234729e-05	0.298202420129525	0.583	0.207	0.495540590916476	CD70+ cells	TSEN34
LSM2	2.76044740030253e-05	0.362766645778007	0.75	0.317	0.499779001824774	CD70+ cells	LSM2
VBP1	2.77347751234702e-05	0.271165794082268	0.5	0.166	0.502138103610427	CD70+ cells	VBP1
ELOVL5	2.81455378109602e-05	0.312181445682544	0.542	0.187	0.509574962067435	CD70+ cells	ELOVL5
TMEM14C	2.88963310296875e-05	0.417173578381069	1	0.507	0.523168073292492	CD70+ cells	TMEM14C
MRPL50	2.95619785608804e-05	0.356543994018595	0.417	0.128	0.535219621844739	CD70+ cells	MRPL50
NUCKS1	3.02967392464116e-05	0.408270696505063	0.917	0.495	0.548522464056282	CD70+ cells	NUCKS1
SNRPE	3.09976019023996e-05	0.369172843998058	0.833	0.362	0.561211582442945	CD70+ cells	SNRPE
CCDC47	3.13379400621639e-05	0.250831922297818	0.625	0.225	0.567373404825477	CD70+ cells	CCDC47
SERINC3	3.17266741826613e-05	0.317572694184515	0.583	0.218	0.574411436077083	CD70+ cells	SERINC3
IKBIP	3.19714649401027e-05	0.386678997634668	0.5	0.172	0.578843372740559	CD70+ cells	IKBIP
GSPT1	3.30338530478632e-05	0.297148452764633	0.5	0.168	0.598077909431563	CD70+ cells	GSPT1
CHMP2B	3.31354917125694e-05	0.261402576073438	0.625	0.222	0.599918077456069	CD70+ cells	CHMP2B
TMEM35B	3.36141129469874e-05	0.365267544445093	0.542	0.189	0.608583514905207	CD70+ cells	TMEM35B
SMIM37	3.37936801432933e-05	0.434722393766619	0.75	0.311	0.611834578994325	CD70+ cells	SMIM37
MT-CYB1	3.38979349431798e-05	0.675220773635524	1	0.97	0.61372211214627	CD70+ cells	MT-CYB
PSPH	3.47373205842372e-05	0.308386631783758	0.542	0.194	0.628919189177615	CD70+ cells	PSPH
PSMB9	3.78708771733714e-05	0.510139405211849	1	0.611	0.68565223122389	CD70+ cells	PSMB9
DCTN6	3.80264583432854e-05	0.264233201414662	0.417	0.125	0.688469028305182	CD70+ cells	DCTN6
WDR34	3.81958669913137e-05	0.268188642928009	0.208	0.041	0.691536171877734	CD70+ cells	WDR34
TRAF7	3.8477267602792e-05	0.265550074161263	0.375	0.108	0.69663092994855	CD70+ cells	TRAF7
TNFAIP2	3.86291585983258e-05	0.378297318950031	0.333	0.089	0.699380916422689	CD70+ cells	TNFAIP2
ADAR	4.19897017410166e-05	0.307709948886042	0.75	0.317	0.760223550021106	CD70+ cells	ADAR
PLA2G16	4.2278817335009e-05	0.383394563643586	0.5	0.174	0.765457987850338	CD70+ cells	PLA2G16
JUN1	4.27236382648618e-05	0.387633805009952	0.958	0.596	0.773511470785322	CD70+ cells	JUN
PSMA7	4.58862844025887e-05	0.449426837987164	1	0.672	0.830771179108869	CD70+ cells	PSMA7
CHMP2A	4.68411958686165e-05	0.423642325409261	0.792	0.372	0.848059851201302	CD70+ cells	CHMP2A
MRPS18B	4.86463347990973e-05	0.348849916801374	0.583	0.22	0.880741891537657	CD70+ cells	MRPS18B
EIF2AK2	4.86940344032708e-05	0.328462575354051	0.708	0.286	0.881605492871218	CD70+ cells	EIF2AK2
VMP1	4.87157944661783e-05	0.421616453884047	0.667	0.287	0.881999458810159	CD70+ cells	VMP1
DDIT4	4.87310205865279e-05	0.434484344025472	0.958	0.559	0.882275127719087	CD70+ cells	DDIT4
COPZ1	4.99938081534865e-05	0.394796882873843	0.75	0.337	0.905137896618873	CD70+ cells	COPZ1
CCNL1	5.10429342829019e-05	0.496508418910771	0.833	0.413	0.924132325191939	CD70+ cells	CCNL1
DECR1	5.29180804047552e-05	0.255592318370236	0.667	0.241	0.958081845728094	CD70+ cells	DECR1
HNRNPC	5.40062271328399e-05	0.434321650790378	1	0.579	0.977782742240066	CD70+ cells	HNRNPC
MRPL22	5.45205028058098e-05	0.311801805996266	0.5	0.173	0.987093703299186	CD70+ cells	MRPL22
COA4	5.64919171586602e-05	0.293652955309311	0.667	0.253	1	CD70+ cells	COA4
RNF5	5.67896138065862e-05	0.271099235356642	0.542	0.192	1	CD70+ cells	RNF5
POLR2I	5.98789118275115e-05	0.505176503424348	0.583	0.265	1	CD70+ cells	POLR2I
HTATSF1	6.04503198523149e-05	0.280177170317323	0.417	0.131	1	CD70+ cells	HTATSF1
BNIP3L	6.12249049638806e-05	0.647694262241229	0.875	0.447	1	CD70+ cells	BNIP3L
DUT	6.13426845375759e-05	0.267527033477326	0.792	0.335	1	CD70+ cells	DUT
TFAM	6.19206222955957e-05	0.303958988647372	0.5	0.174	1	CD70+ cells	TFAM
GSTP1	6.61964832338848e-05	0.530481904714021	1	0.757	1	CD70+ cells	GSTP1
BBX	6.63774007523664e-05	0.29359420050596	0.583	0.221	1	CD70+ cells	BBX
NSFL1C	7.04058294590286e-05	0.301719675001055	0.542	0.2	1	CD70+ cells	NSFL1C
RPL311	7.04648762945171e-05	0.350920914516221	1	0.866	1	CD70+ cells	RPL31
NFU1	7.07593466243179e-05	0.257691828110889	0.417	0.128	1	CD70+ cells	NFU1
HDLBP	7.12424292119191e-05	0.316134763222195	0.667	0.277	1	CD70+ cells	HDLBP
RDH11	7.14597384504679e-05	0.26543388896265	0.417	0.131	1	CD70+ cells	RDH11
WDR41	7.29118868484733e-05	0.255249408947725	0.292	0.074	1	CD70+ cells	WDR41
COX16	7.50606256549706e-05	0.327687420158045	0.75	0.33	1	CD70+ cells	COX16
NIN	7.52365986075031e-05	0.33285096527627	0.375	0.111	1	CD70+ cells	NIN
HERC2	7.63003381007993e-05	0.312786920297189	0.417	0.132	1	CD70+ cells	HERC2
PSMD8	7.70321465555579e-05	0.373336939356545	0.917	0.47	1	CD70+ cells	PSMD8
ATL3	7.85786470891807e-05	0.267552869195043	0.375	0.113	1	CD70+ cells	ATL3
IER2	7.90432294915206e-05	0.361322286252293	0.958	0.477	1	CD70+ cells	IER2
PSMB10	7.9226774012366e-05	0.454887764926063	0.917	0.525	1	CD70+ cells	PSMB10
EMP3	8.18841589193931e-05	0.448262518605433	1	0.659	1	CD70+ cells	EMP3
MRPL13	8.21067727932589e-05	0.326067889679782	0.542	0.204	1	CD70+ cells	MRPL13
SKAP2	8.23031434774743e-05	0.322044610396745	0.667	0.262	1	CD70+ cells	SKAP2
ACTN4	8.32347139293002e-05	0.327918263288463	0.625	0.263	1	CD70+ cells	ACTN4
CD81	8.53628915185311e-05	0.448929176333852	0.875	0.44	1	CD70+ cells	CD81
ZFAND5	8.55046857062223e-05	0.429849137581945	0.875	0.461	1	CD70+ cells	ZFAND5
CREB3	8.65119956889835e-05	0.272871155193436	0.375	0.114	1	CD70+ cells	CREB3
ARL2	8.65586158661199e-05	0.445424265089359	0.458	0.162	1	CD70+ cells	ARL2
MT-CO31	8.77159691124815e-05	0.59372372954617	1	0.99	1	CD70+ cells	MT-CO3
MAP1LC3B	8.81104789896325e-05	0.319677338415879	0.958	0.505	1	CD70+ cells	MAP1LC3B
AHI1	8.94065479245938e-05	0.255569539798709	0.375	0.112	1	CD70+ cells	AHI1
CCT5	9.03477979727787e-05	0.430046157312051	0.667	0.283	1	CD70+ cells	CCT5
WDR18	9.40815976693057e-05	0.296504089125037	0.375	0.114	1	CD70+ cells	WDR18
SLC50A1	9.41968489697011e-05	0.327420995472716	0.5	0.181	1	CD70+ cells	SLC50A1
MKLN1	0.000108874124241766	0.409105682193006	0.292	0.079	1	CD70+ cells	MKLN1
DYNLL1	0.000113477571046264	0.44862783963827	0.958	0.597	1	CD70+ cells	DYNLL1
STAT3	0.000114337670970432	0.436924028849579	0.792	0.393	1	CD70+ cells	STAT3
YWHAG	0.000114974834007962	0.253674257996067	0.542	0.196	1	CD70+ cells	YWHAG
LONP2	0.000117082410137454	0.28539466262744	0.417	0.136	1	CD70+ cells	LONP2
TMEM256	0.000118610718789397	0.355469034779993	0.875	0.427	1	CD70+ cells	TMEM256
PGLS	0.000120545257815909	0.44595434141925	0.875	0.494	1	CD70+ cells	PGLS
SP140L	0.00012072246148012	0.383339969496475	0.417	0.144	1	CD70+ cells	SP140L
SF3A2	0.000129821816992257	0.253804860728614	0.5	0.181	1	CD70+ cells	SF3A2
AMZ2	0.000130949948882475	0.281159603951799	0.417	0.138	1	CD70+ cells	AMZ2
GTF2H5	0.000139522570486682	0.320531237465497	0.667	0.281	1	CD70+ cells	GTF2H5
TMEM18	0.000140224646384269	0.25153666413375	0.458	0.159	1	CD70+ cells	TMEM18
YWHAZ	0.000142992308419663	0.369310703772317	1	0.647	1	CD70+ cells	YWHAZ
SLC25A61	0.000144401459805502	0.415766502395371	1	0.774	1	CD70+ cells	SLC25A6
UBXN4	0.000145697354953187	0.277493710473304	0.917	0.431	1	CD70+ cells	UBXN4
VPS25	0.000145903768054534	0.302576425661358	0.5	0.19	1	CD70+ cells	VPS25
PIN4	0.000148071391616035	0.280659704991085	0.583	0.234	1	CD70+ cells	PIN4
FAM177A1	0.000150943196207949	0.550059049692872	0.625	0.293	1	CD70+ cells	FAM177A1
SF3B6	0.000153029075929512	0.374099387142204	0.833	0.43	1	CD70+ cells	SF3B6
SARS	0.000163483934241873	0.273828894714966	0.5	0.183	1	CD70+ cells	SARS
DYNLRB1	0.000164247617198159	0.370577085349772	0.833	0.456	1	CD70+ cells	DYNLRB1
CARHSP1	0.00016654041915465	0.442439361129259	0.5	0.195	1	CD70+ cells	CARHSP1
C20orf27	0.000166705961476008	0.325578796305933	0.542	0.218	1	CD70+ cells	C20orf27
NTMT1	0.000167095693195565	0.295679093564355	0.5	0.181	1	CD70+ cells	NTMT1
SSSCA1	0.000168484927486644	0.331904037362407	0.458	0.167	1	CD70+ cells	SSSCA1
ATP5MG	0.000170017769259512	0.478632185065518	1	0.858	1	CD70+ cells	ATP5MG
AKR7A2	0.000171666939626071	0.256972568813286	0.542	0.198	1	CD70+ cells	AKR7A2
ARF4	0.000177437139088146	0.595484686874324	0.792	0.424	1	CD70+ cells	ARF4
SLC4A2	0.000179889788870027	0.261989457175882	0.208	0.046	1	CD70+ cells	SLC4A2
RPL81	0.000181172008585362	0.285960843298567	1	0.983	1	CD70+ cells	RPL8
RPL22L11	0.000182001829472892	0.55120169740412	0.917	0.575	1	CD70+ cells	RPL22L1
PRDX6	0.000183307153531546	0.464705779293079	0.875	0.527	1	CD70+ cells	PRDX6
LITAF	0.000192700956812792	0.506115228858349	0.958	0.605	1	CD70+ cells	LITAF
DYNLT3	0.000192783767010928	0.290889619593577	0.375	0.12	1	CD70+ cells	DYNLT3
PTTG1IP	0.00020268901962572	0.448083924278621	0.75	0.396	1	CD70+ cells	PTTG1IP
IFI6	0.00020412541707964	0.518870788634366	1	0.66	1	CD70+ cells	IFI6
UBB	0.000211160747759868	0.379298286906449	1	0.809	1	CD70+ cells	UBB
SLIRP	0.000211911165014963	0.366314017377325	0.833	0.436	1	CD70+ cells	SLIRP
ARMCX3	0.000216752072708377	0.301540508394613	0.458	0.165	1	CD70+ cells	ARMCX3
DDAH2	0.000218125912529946	0.440219786549355	0.583	0.239	1	CD70+ cells	DDAH2
GADD45B	0.000218797458840123	0.499153992393089	0.875	0.548	1	CD70+ cells	GADD45B
WDR83OS	0.000219788099443957	0.393082230345011	0.958	0.643	1	CD70+ cells	WDR83OS
CMSS1	0.000220709673445695	0.297905745246804	0.292	0.082	1	CD70+ cells	CMSS1
PSMD7	0.000228746969560735	0.380688007775495	0.75	0.364	1	CD70+ cells	PSMD7
TM2D2	0.000240061724624781	0.343435343075278	0.458	0.167	1	CD70+ cells	TM2D2
TMEM147	0.000241059511008591	0.335030657650792	0.75	0.358	1	CD70+ cells	TMEM147
AIMP2	0.000241554038016509	0.273559083955804	0.417	0.142	1	CD70+ cells	AIMP2
PCBD1	0.000260609723451082	0.453647866214254	0.667	0.313	1	CD70+ cells	PCBD1
ENY2	0.000260689730290556	0.338540610680041	1	0.518	1	CD70+ cells	ENY2
GNB2	0.00026686118756446	0.288735055954092	0.625	0.255	1	CD70+ cells	GNB2
CCT7	0.000295342971865622	0.283628453817945	0.708	0.314	1	CD70+ cells	CCT7
ARL1	0.000299788092246991	0.294370828519473	0.417	0.148	1	CD70+ cells	ARL1
ZNF576	0.000300625259605041	0.252867420873451	0.167	0.033	1	CD70+ cells	ZNF576
BHLHE40	0.000300979884469002	0.305021781980724	0.542	0.216	1	CD70+ cells	BHLHE40
EIF3M	0.000304973303960024	0.272426408068365	0.875	0.428	1	CD70+ cells	EIF3M
SMIM26	0.000307705149878375	0.378023695819282	0.792	0.419	1	CD70+ cells	SMIM26
GUK1	0.00030993263120573	0.357755600730853	1	0.63	1	CD70+ cells	GUK1
MVP	0.000313092270118071	0.26145227596128	0.542	0.214	1	CD70+ cells	MVP
RSL1D1	0.000322017838044709	0.274231215335225	0.833	0.409	1	CD70+ cells	RSL1D1
SPCS1	0.000324572742336619	0.385673939662084	1	0.562	1	CD70+ cells	SPCS1
PLA2G7	0.000328623494141939	0.461551163569656	0.25	0.07	1	CD70+ cells	PLA2G7
DCTPP1	0.000333114534276066	0.296840336047263	0.542	0.215	1	CD70+ cells	DCTPP1
LNPEP	0.000349804968745432	0.343671171933101	0.375	0.129	1	CD70+ cells	LNPEP
NDUFA8	0.000357956467210456	0.285463306004171	0.583	0.246	1	CD70+ cells	NDUFA8
CHMP5	0.000370372226858648	0.382370184310307	0.708	0.368	1	CD70+ cells	CHMP5
MVD	0.000370692394033297	0.259777686935259	0.208	0.051	1	CD70+ cells	MVD
RPL391	0.000376003680996672	0.289400059205347	1	0.987	1	CD70+ cells	RPL39
CKS2	0.000382949679248383	0.311179123842886	0.625	0.286	1	CD70+ cells	CKS2
NAP1L1	0.000394558077888084	0.377585797087437	0.958	0.559	1	CD70+ cells	NAP1L1
PHIP	0.000402299886606558	0.330923733042132	0.5	0.202	1	CD70+ cells	PHIP
BTG11	0.000404525498697212	0.347913550689218	1	0.82	1	CD70+ cells	BTG1
SRI	0.000404820216710743	0.290868833707779	0.833	0.399	1	CD70+ cells	SRI
GADD45GIP1	0.000405520346222045	0.341792390639098	0.792	0.393	1	CD70+ cells	GADD45GIP1
RER1	0.000418060576415997	0.324979832237224	0.75	0.375	1	CD70+ cells	RER1
EIF5A	0.000418334989135833	0.332331987942729	0.958	0.557	1	CD70+ cells	EIF5A
COA3	0.000418618684248692	0.255865898913753	0.625	0.277	1	CD70+ cells	COA3
NBN	0.0004193280500427	0.252626428204465	0.417	0.145	1	CD70+ cells	NBN
CLPP	0.000419400777451049	0.274123798049815	0.625	0.263	1	CD70+ cells	CLPP
EIF6	0.000448409700124979	0.350579019890073	0.708	0.339	1	CD70+ cells	EIF6
MVB12A	0.000457867952846862	0.275378611973855	0.417	0.151	1	CD70+ cells	MVB12A
AURKAIP1	0.000493935849909654	0.393719590029377	0.792	0.438	1	CD70+ cells	AURKAIP1
RPS81	0.000509687091043934	0.354009284222535	1	0.986	1	CD70+ cells	RPS8
CRBN	0.000512817641678748	0.28578876806898	0.292	0.087	1	CD70+ cells	CRBN
TECR	0.000524115111528575	0.404891958704278	0.708	0.372	1	CD70+ cells	TECR
EDF1	0.00053174950972146	0.369630216691282	1	0.733	1	CD70+ cells	EDF1
APRT	0.00055532419579377	0.369763700160546	0.958	0.633	1	CD70+ cells	APRT
RHOB	0.000558026129839865	0.254609843604448	0.833	0.417	1	CD70+ cells	RHOB
SRSF11	0.000558788984161617	0.29545478066767	0.792	0.403	1	CD70+ cells	SRSF11
PSMA6	0.000560671398009815	0.442472418322153	0.875	0.504	1	CD70+ cells	PSMA6
PCF11	0.000570465456888761	0.25687641583126	0.333	0.105	1	CD70+ cells	PCF11
STMP1	0.000587623646910219	0.260890399894292	0.833	0.399	1	CD70+ cells	STMP1
PSMB7	0.000608417218208134	0.253125848813257	0.708	0.311	1	CD70+ cells	PSMB7
GOLGA2	0.000613623160882751	0.254564422989432	0.333	0.109	1	CD70+ cells	GOLGA2
NEAT1	0.00064040869689251	0.336574001111565	0.958	0.708	1	CD70+ cells	NEAT1
LAGE3	0.000648096008208379	0.374826147718143	0.667	0.322	1	CD70+ cells	LAGE3
FUNDC2	0.000679523340624318	0.260779772630907	0.667	0.3	1	CD70+ cells	FUNDC2
PHPT1	0.000709671965737844	0.325081464831443	0.833	0.443	1	CD70+ cells	PHPT1
PLP2	0.000740034227763231	0.425671759864936	0.792	0.421	1	CD70+ cells	PLP2
DRAM1	0.000746747997122977	0.266045612696644	0.375	0.133	1	CD70+ cells	DRAM1
ZFAS11	0.000748283198837877	0.474118106912012	0.958	0.738	1	CD70+ cells	ZFAS1
PGK1	0.000779094072911153	0.593476592462432	0.958	0.7	1	CD70+ cells	PGK1
GLO1	0.000845205462294787	0.334076659078291	0.5	0.208	1	CD70+ cells	GLO1
NDUFAB1	0.00085102858978436	0.37610422626363	0.833	0.437	1	CD70+ cells	NDUFAB1
MRPL51	0.000860171604142593	0.352524469404221	0.75	0.401	1	CD70+ cells	MRPL51
NDUFB11	0.000866554300666059	0.310045595227997	1	0.622	1	CD70+ cells	NDUFB11
RPL7A1	0.000918531456227763	0.255941608315858	1	0.976	1	CD70+ cells	RPL7A
PGAM1	0.000921529562312423	0.376312080094842	0.875	0.539	1	CD70+ cells	PGAM1
FDPS	0.00094449239940638	0.614383510564221	0.458	0.203	1	CD70+ cells	FDPS
RPL26L1	0.000970534626602985	0.269509368724691	0.5	0.212	1	CD70+ cells	RPL26L1
NDUFB1	0.00100080153061378	0.300906379677874	0.875	0.47	1	CD70+ cells	NDUFB1
AC100810.1	0.00100816945927428	0.302904082767799	0.417	0.163	1	CD70+ cells	AC100810.1
RSF1	0.00103295432845069	0.250907530027099	0.583	0.255	1	CD70+ cells	RSF1
NUTF2	0.00105245016592314	0.306251679499397	0.75	0.381	1	CD70+ cells	NUTF2
BUD31	0.00109943535784913	0.256263715213801	0.667	0.313	1	CD70+ cells	BUD31
BCAP31	0.00115413739994665	0.298788420875906	0.917	0.503	1	CD70+ cells	BCAP31
SREK1	0.00120894237495463	0.25842771776904	0.417	0.165	1	CD70+ cells	SREK1
KRTCAP2	0.0012145333854243	0.314639152516849	0.958	0.618	1	CD70+ cells	KRTCAP2
NDUFA4	0.00122615766481812	0.399868722847576	0.958	0.719	1	CD70+ cells	NDUFA4
SUMO1	0.00123024244393657	0.261693669543277	0.792	0.414	1	CD70+ cells	SUMO1
ETFB	0.00126834776385611	0.277354137762163	0.667	0.311	1	CD70+ cells	ETFB
ERGIC3	0.00127623780346645	0.35448658404602	0.75	0.404	1	CD70+ cells	ERGIC3
TPI1	0.00130058954496524	0.349516485822806	1	0.799	1	CD70+ cells	TPI1
PHB	0.00142041516669042	0.288635080671279	0.667	0.342	1	CD70+ cells	PHB
UNC50	0.00146365377241751	0.276322976899705	0.333	0.121	1	CD70+ cells	UNC50
EIF4H	0.00149692591385722	0.251459903249838	0.75	0.358	1	CD70+ cells	EIF4H
COX6C	0.00151499498518234	0.366128646283347	0.958	0.749	1	CD70+ cells	COX6C
NDUFB10	0.00151999912961597	0.273906101525468	0.875	0.474	1	CD70+ cells	NDUFB10
UXT	0.00155944358864864	0.283104414076933	0.875	0.524	1	CD70+ cells	UXT
CSNK1A1	0.00162250517842456	0.257457399976301	0.708	0.363	1	CD70+ cells	CSNK1A1
CCDC124	0.00179050383594947	0.250544237089963	0.625	0.304	1	CD70+ cells	CCDC124
AP3S1	0.00184352222715914	0.297913655451718	0.542	0.242	1	CD70+ cells	AP3S1
ATP5PF	0.00186240402943817	0.325534148796385	1	0.602	1	CD70+ cells	ATP5PF
CHCHD2	0.00187124571853746	0.255273118035768	1	0.798	1	CD70+ cells	CHCHD2
STAT1	0.0019216436538206	0.305646451166091	0.75	0.358	1	CD70+ cells	STAT1
POLR2L	0.00196079221206806	0.382788700766909	0.917	0.599	1	CD70+ cells	POLR2L
JOSD2	0.00224430844161885	0.301447492670642	0.583	0.263	1	CD70+ cells	JOSD2
NDUFB9	0.00225062798315602	0.280921782530736	0.917	0.501	1	CD70+ cells	NDUFB9
ZC3H15	0.00230116177377261	0.283616053397377	0.667	0.36	1	CD70+ cells	ZC3H15
METAP2	0.00239526825235693	0.251844826936581	0.542	0.253	1	CD70+ cells	METAP2
MIF	0.00245540719289224	0.266937658403765	1	0.872	1	CD70+ cells	MIF
FOSB	0.00246591651866204	0.282998744567982	0.875	0.579	1	CD70+ cells	FOSB
C19orf53	0.00251295451270131	0.251156131085396	1	0.561	1	CD70+ cells	C19orf53
TMEM141	0.00259131955881904	0.290565350753466	0.458	0.201	1	CD70+ cells	TMEM141
HSP90AB11	0.00269038859220289	0.283799231958767	1	0.838	1	CD70+ cells	HSP90AB1
ARPC1B	0.00273676049694764	0.296972198528736	0.792	0.455	1	CD70+ cells	ARPC1B
G6PC3	0.00291101511530471	0.278176794791861	0.417	0.179	1	CD70+ cells	G6PC3
CCT2	0.00321799649219821	0.264925215381536	0.625	0.317	1	CD70+ cells	CCT2
PARP9	0.00394984402522277	0.262724114143835	0.458	0.197	1	CD70+ cells	PARP9
RBM8A	0.00402176012918499	0.276745215254482	0.833	0.553	1	CD70+ cells	RBM8A
MRPL55	0.00411227280888971	0.251426690165354	0.5	0.22	1	CD70+ cells	MRPL55
TES	0.00427560628315591	0.326844018958158	0.458	0.217	1	CD70+ cells	TES
PDCD6	0.00451991300700592	0.405423894188548	0.625	0.395	1	CD70+ cells	PDCD6
TRMT112	0.00453241234609378	0.25618196431264	0.917	0.618	1	CD70+ cells	TRMT112
MT-ND2	0.00459390630738823	0.320672997615917	1	0.9	1	CD70+ cells	MT-ND2
HMG20B	0.00459660091902782	0.291189119819208	0.333	0.138	1	CD70+ cells	HMG20B
CISD1	0.00460789420113015	0.283870721499568	0.333	0.138	1	CD70+ cells	CISD1
POLR2E	0.00482044095003035	0.330144002853111	0.792	0.48	1	CD70+ cells	POLR2E
MRPL2	0.00487985164098917	0.253184682410417	0.333	0.132	1	CD70+ cells	MRPL2
CLTA	0.0051229032955924	0.267268150119484	0.917	0.53	1	CD70+ cells	CLTA
SON	0.00522789286918508	0.253875658490297	0.958	0.646	1	CD70+ cells	SON
ZNHIT1	0.00575189407039866	0.277145148697133	0.708	0.404	1	CD70+ cells	ZNHIT1
IFI27L2	0.0058042471247176	0.458880053004456	0.625	0.365	1	CD70+ cells	IFI27L2
SEC63	0.00614078680722776	0.260987800324229	0.375	0.173	1	CD70+ cells	SEC63
TERF2IP	0.006503173417069	0.29427017487633	0.458	0.22	1	CD70+ cells	TERF2IP
S100A11	0.00655107158065216	0.335357580725123	1	0.859	1	CD70+ cells	S100A11
FIS1	0.00674460692251966	0.27560383274883	0.833	0.459	1	CD70+ cells	FIS1
UQCRQ	0.00773913822962062	0.253581357843358	1	0.641	1	CD70+ cells	UQCRQ
FAM162A	0.00801139140332144	0.533639790738977	0.625	0.38	1	CD70+ cells	FAM162A
GNLY	0	3.31488328939349	0.436	0.012	0	CD8+ T cells	GNLY
CCL5	0	3.16177937514167	0.852	0.096	0	CD8+ T cells	CCL5
GZMA	0	2.38670598012365	0.595	0.026	0	CD8+ T cells	GZMA
CTSW	0	2.35783138303916	0.718	0.055	0	CD8+ T cells	CTSW
GZMK	0	2.26040991227081	0.467	0.016	0	CD8+ T cells	GZMK
CD8A	0	1.90309503148915	0.443	0.009	0	CD8+ T cells	CD8A
PRF1	0	1.77191903304985	0.409	0.011	0	CD8+ T cells	PRF1
KLRD1	8.8157921038994e-291	1.69913423261193	0.337	0.006	1.59609916041099e-286	CD8+ T cells	KLRD1
CD8B	2.94542811093188e-290	1.74620594404604	0.378	0.01	5.33269759484218e-286	CD8+ T cells	CD8B
GZMH	3.33765619884659e-264	1.8521107662703	0.323	0.007	6.04282654801175e-260	CD8+ T cells	GZMH
GZMB	5.87885358040179e-238	2.29452349668337	0.457	0.028	1.06436644073174e-233	CD8+ T cells	GZMB
XCL2	2.1912867106375e-208	1.99031316985696	0.234	0.003	3.9673245896092e-204	CD8+ T cells	XCL2
XCL1	5.30934304277901e-203	1.7854964998909	0.234	0.004	9.6125655789514e-199	CD8+ T cells	XCL1
CD7	1.72124886813803e-135	1.76960642754843	0.66	0.145	3.11632107576391e-131	CD8+ T cells	CD7
CD3E	1.20620042922914e-134	1.50328935113396	0.687	0.147	2.18382587711936e-130	CD8+ T cells	CD3E
TRBC1	2.03052082887567e-131	1.33735719638388	0.436	0.055	3.6762579606794e-127	CD8+ T cells	TRBC1
NKG7	8.15183100368137e-129	2.64118149110702	0.794	0.304	1.47588900321651e-124	CD8+ T cells	NKG7
IFNG	4.37916563623208e-124	1.13552325321001	0.179	0.006	7.92847938439817e-120	CD8+ T cells	IFNG
CD2	2.65495518998871e-121	1.3909796261814	0.605	0.123	4.80679637147456e-117	CD8+ T cells	CD2
KLRC1	9.62354757466177e-118	0.813593182094109	0.117	0.001	1.74234328839251e-113	CD8+ T cells	KLRC1
IL321	1.05045048067082e-114	1.67234231857695	0.725	0.205	1.90184059525451e-110	CD8+ T cells	IL32
CD3D	5.73739180587988e-112	1.44163877041537	0.605	0.134	1.03875478645455e-107	CD8+ T cells	CD3D
TRBC21	4.04377843477514e-111	1.3212656130942	0.55	0.107	7.32126085616038e-107	CD8+ T cells	TRBC2
IL2RB	1.08949322182449e-110	0.877411903570387	0.22	0.013	1.97252747811323e-106	CD8+ T cells	IL2RB
TRDC	6.15831201238341e-110	0.838057435438383	0.137	0.003	1.11496238984202e-105	CD8+ T cells	TRDC
HOPX1	8.92540252306403e-108	1.33460467683226	0.357	0.045	1.61594412680074e-103	CD8+ T cells	HOPX
TRGV9	7.45748661971069e-102	0.68229355808694	0.113	0.002	1.35017795249862e-97	CD8+ T cells	TRGV9
CD96	6.72579833477838e-100	1.11364921729567	0.378	0.055	1.21770578851163e-95	CD8+ T cells	CD96
CD247	3.05494445154814e-95	1.14760442573061	0.378	0.057	5.5309769295279e-91	CD8+ T cells	CD247
CST7	5.31947505349277e-95	1.87383358005596	0.67	0.236	9.63090958434866e-91	CD8+ T cells	CST7
KLRC3	9.50136925848952e-89	0.457113060123868	0.096	0.001	1.72022290424953e-84	CD8+ T cells	KLRC3
CCL4	9.509734753584e-88	2.83091447283693	0.502	0.12	1.72173747713638e-83	CD8+ T cells	CCL4
RPS271	2.68811163345521e-85	0.702048279621214	1	0.985	4.86682611237066e-81	CD8+ T cells	RPS27
SLA2	2.48251154646909e-83	0.728489573803019	0.172	0.011	4.49458715488229e-79	CD8+ T cells	SLA2
LCK	3.89550847713168e-82	1.0894475864325	0.378	0.067	7.05281809784691e-78	CD8+ T cells	LCK
FASLG	1.30881312354666e-79	0.471243063298526	0.093	0.002	2.36960616018123e-75	CD8+ T cells	FASLG
ITM2A	3.89605016108364e-79	1.1692237862839	0.409	0.081	7.05379881664193e-75	CD8+ T cells	ITM2A
SH2D1B	1.44612201660354e-78	0.613115276534758	0.089	0.001	2.6182039110607e-74	CD8+ T cells	SH2D1B
NCR31	2.68253214241704e-75	0.824451358249515	0.179	0.014	4.85672444384605e-71	CD8+ T cells	NCR3
ZNF683	6.85347115874454e-74	0.601328512878396	0.082	0.001	1.2408209532907e-69	CD8+ T cells	ZNF683
LAG31	1.24760423814656e-72	1.12737846487185	0.203	0.02	2.25878747316435e-68	CD8+ T cells	LAG3
GZMM	8.46635148852193e-71	1.06288240404726	0.261	0.036	1.5328329369969e-66	CD8+ T cells	GZMM
FGFBP2	3.19107045624504e-69	0.675253099584464	0.076	0.001	5.77743306103165e-65	CD8+ T cells	FGFBP2
TNIP3	3.97687929051573e-69	0.610906596170835	0.124	0.006	7.20013995547874e-65	CD8+ T cells	TNIP3
RPS261	1.93081841641481e-64	0.532389451411543	0.993	0.99	3.49574674291901e-60	CD8+ T cells	RPS26
TRGV10	4.08252185560023e-63	0.74764614960067	0.127	0.008	7.39140581956421e-59	CD8+ T cells	TRGV10
RPS15A1	5.96268500068289e-63	0.536056610212074	1	0.982	1.07954411937364e-58	CD8+ T cells	RPS15A
CD271	3.78414215823531e-62	1.26761185368575	0.323	0.065	6.85118937748502e-58	CD8+ T cells	CD27
CD691	4.70469462102393e-62	1.39209945490956	0.735	0.371	8.51784961136383e-58	CD8+ T cells	CD69
CD3G	1.96145256217341e-61	1.00035459099605	0.33	0.066	3.55120986381496e-57	CD8+ T cells	CD3G
B2M	1.79914480578353e-60	0.432759747362353	1	0.998	3.25735167087107e-56	CD8+ T cells	B2M
KLRC2	4.20433688681988e-60	0.478196114614978	0.062	0.001	7.6119519335874e-56	CD8+ T cells	KLRC2
LINC01871	1.08875823018217e-59	0.696988954665986	0.148	0.012	1.97119677574483e-55	CD8+ T cells	LINC01871
IKZF31	5.78016301057212e-59	0.816967627023761	0.223	0.031	1.04649851306408e-54	CD8+ T cells	IKZF3
HLA-B	2.31948543370057e-58	0.569964184119304	0.99	0.989	4.19942837771489e-54	CD8+ T cells	HLA-B
ETS1	1.98189142471853e-56	0.891576245723186	0.316	0.066	3.58821442445289e-52	CD8+ T cells	ETS1
SH2D2A	6.45407786929298e-56	0.855256235707007	0.251	0.042	1.16851079823549e-51	CD8+ T cells	SH2D2A
HLA-A	1.07731405594142e-55	0.670353574414829	0.969	0.966	1.95047709828194e-51	CD8+ T cells	HLA-A
HLA-C	1.06063077043727e-54	0.513643396499741	0.997	0.986	1.92027200987668e-50	CD8+ T cells	HLA-C
PYHIN1	1.87579176921969e-54	0.660973040429884	0.141	0.013	3.39612099817226e-50	CD8+ T cells	PYHIN1
TRAC	5.43009100270339e-54	0.954616043838046	0.296	0.06	9.83117976039448e-50	CD8+ T cells	TRAC
RARRES3	5.51724304747415e-54	1.24713743119904	0.632	0.318	9.98896853745196e-50	CD8+ T cells	RARRES3
SYNE2	5.7407749052061e-54	1.04770796127719	0.344	0.082	1.03936729658756e-49	CD8+ T cells	SYNE2
CD521	7.42090520670404e-54	1.14207613097912	0.701	0.352	1.34355488767377e-49	CD8+ T cells	CD52
SKAP1	1.04125402615195e-52	0.773490892199235	0.265	0.048	1.88519041434811e-48	CD8+ T cells	SKAP1
LINC02446	2.31096415542618e-52	0.522312884843455	0.069	0.002	4.18400060339911e-48	CD8+ T cells	LINC02446
TRAV19	7.43281968480444e-51	0.67700862104558	0.086	0.004	1.34571200393384e-46	CD8+ T cells	TRAV19
TRAT1	1.21369748146015e-50	0.699815739221788	0.189	0.026	2.1973992901836e-46	CD8+ T cells	TRAT1
TRBV20-1	4.18689338017567e-50	1.5392540329789	0.206	0.031	7.58037046480806e-46	CD8+ T cells	TRBV20-1
SAMD3	1.5514380847785e-49	0.579091546169708	0.12	0.01	2.80887865249147e-45	CD8+ T cells	SAMD3
CLIC3	2.27973587468077e-49	1.12927718016919	0.22	0.037	4.12746180110954e-45	CD8+ T cells	CLIC3
TRGC2	8.60415649168858e-49	0.386911207844869	0.079	0.003	1.55778253282022e-44	CD8+ T cells	TRGC2
KRT81	3.51524568560668e-48	0.275720997994117	0.048	0	6.3643523137909e-44	CD8+ T cells	KRT81
TRDV1	1.84152649096449e-47	0.655399883905709	0.062	0.002	3.33408371189121e-43	CD8+ T cells	TRDV1
TRAV1-2	6.43905942530136e-47	0.573664278759866	0.072	0.003	1.16579170895081e-42	CD8+ T cells	TRAV1-2
RAC21	5.56841199473944e-46	1.02840430807902	0.68	0.434	1.00816099164758e-41	CD8+ T cells	RAC2
TMIGD2	1.34011908176918e-45	0.557184215111478	0.12	0.011	2.4262855975431e-41	CD8+ T cells	TMIGD2
KLRF1	1.36257659170794e-45	0.472623491143676	0.062	0.002	2.46694491928722e-41	CD8+ T cells	KLRF1
CXCR3	3.19357262154691e-45	0.794067262051059	0.186	0.028	5.78196323131068e-41	CD8+ T cells	CXCR3
TRDV2	4.05324722198028e-45	0.472762576048039	0.048	0.001	7.3384040953953e-41	CD8+ T cells	TRDV2
GPR174	6.80354627374469e-45	0.513204748009463	0.12	0.011	1.23178205286148e-40	CD8+ T cells	GPR174
TXK	2.63657237777423e-44	0.588131886121076	0.148	0.018	4.77351428996025e-40	CD8+ T cells	TXK
KIR2DL3	4.6731004468085e-44	0.298580636976836	0.038	0	8.46064835894679e-40	CD8+ T cells	KIR2DL3
EOMES	4.67348052906588e-44	0.327435270453709	0.058	0.002	8.46133649787377e-40	CD8+ T cells	EOMES
RPL23A1	7.87815617638163e-44	0.507450660213411	0.959	0.957	1.42634017573389e-39	CD8+ T cells	RPL23A
TRAV8-1	1.56471543500071e-43	0.57392183655944	0.093	0.006	2.83291729506879e-39	CD8+ T cells	TRAV8-1
SLFN12L	2.84366448605801e-43	0.523687564948458	0.103	0.008	5.14845455200802e-39	CD8+ T cells	SLFN12L
KLRB1	5.27566674895747e-43	1.31696149057806	0.323	0.087	9.5515946489875e-39	CD8+ T cells	KLRB1
EVL	1.36468027263497e-42	1.11138396336238	0.588	0.325	2.47075363360561e-38	CD8+ T cells	EVL
ZAP70	8.95851102658218e-42	0.687308456083375	0.186	0.03	1.6219384213627e-37	CD8+ T cells	ZAP70
RPS31	1.1806336623384e-41	0.437174317765102	0.986	0.981	2.13753724566368e-37	CD8+ T cells	RPS3
LBH1	8.08501199790426e-41	0.81664340503274	0.265	0.061	1.46379142222057e-36	CD8+ T cells	LBH
APOBEC3G	9.18203783514693e-41	1.27507848047811	0.364	0.125	1.66240795005335e-36	CD8+ T cells	APOBEC3G
KIR3DL1	3.81566365714434e-40	0.343766968665643	0.038	0	6.90825905125983e-36	CD8+ T cells	KIR3DL1
F2R	5.58058993903297e-40	0.505012439226615	0.113	0.011	1.01036580846192e-35	CD8+ T cells	F2R
OXNAD1	1.67749153725873e-39	0.863060376884044	0.265	0.064	3.03709842820694e-35	CD8+ T cells	OXNAD1
THEMIS	8.8865768343927e-39	0.479423285854195	0.12	0.013	1.6089147358668e-34	CD8+ T cells	THEMIS
LAT	1.48881964066034e-37	0.733237139156747	0.23	0.051	2.69550795941555e-33	CD8+ T cells	LAT
RPL301	3.59833759327332e-37	0.373105124509823	0.997	0.986	6.51479021262134e-33	CD8+ T cells	RPL30
PTPRCAP1	3.99332230571951e-37	0.716914760693019	0.244	0.056	7.22991003450517e-33	CD8+ T cells	PTPRCAP
IFITM11	2.55614836185732e-36	0.894657395374678	0.818	0.609	4.62790660914268e-32	CD8+ T cells	IFITM1
TIGIT	3.10762916730963e-36	0.534782682412883	0.141	0.02	5.62636260741409e-32	CD8+ T cells	TIGIT
HCST	7.6758954654225e-36	0.900495171207868	0.749	0.623	1.38972087401474e-31	CD8+ T cells	HCST
S1PR5	8.72202204732179e-36	0.314172984408245	0.048	0.001	1.57912209166761e-31	CD8+ T cells	S1PR5
CBLB	8.86230477224251e-36	0.79062409092421	0.254	0.065	1.60452027901451e-31	CD8+ T cells	CBLB
SEPT11	2.04616295911509e-35	0.852945268774418	0.316	0.096	3.70457803747786e-31	CD8+ T cells	SEPT1
HLA-E1	3.57719837388141e-35	0.556747113863536	0.911	0.878	6.4765176559123e-31	CD8+ T cells	HLA-E
CXCR6	6.72775201520445e-34	0.511154480917436	0.103	0.011	1.21805950235276e-29	CD8+ T cells	CXCR6
SIRPG	1.99943202553734e-33	0.581668962670779	0.158	0.027	3.61997168223535e-29	CD8+ T cells	SIRPG
RPS27A1	1.26198542479495e-32	0.367879299430454	0.986	0.985	2.28482461159125e-28	CD8+ T cells	RPS27A
FYN	3.44080320714123e-32	0.720609326541668	0.206	0.047	6.22957420652919e-28	CD8+ T cells	FYN
SH2D1A	1.39061189145539e-30	0.651856765621717	0.141	0.024	2.51770282947999e-26	CD8+ T cells	SH2D1A
KRT86	2.32649332098816e-30	0.329532951871106	0.034	0.001	4.21211615764907e-26	CD8+ T cells	KRT86
RPS4X2	3.58879653977514e-30	0.311559356689093	0.983	0.979	6.49751613526288e-26	CD8+ T cells	RPS4X
PTGDR	4.21601897828743e-30	0.382757146425177	0.058	0.004	7.63310236018939e-26	CD8+ T cells	PTGDR
CORO1A1	4.35251782785836e-30	0.843005229625635	0.715	0.61	7.88023352733756e-26	CD8+ T cells	CORO1A
RPL411	2.62157335676021e-29	0.262565746092854	1	0.994	4.74635856241436e-25	CD8+ T cells	RPL41
ITM2C	7.49388987869805e-29	1.0628419580475	0.282	0.096	1.35676876253828e-24	CD8+ T cells	ITM2C
FXYD2	7.65175228245893e-29	0.734425545491664	0.134	0.023	1.38534975073919e-24	CD8+ T cells	FXYD2
PDCD1	1.00651090671857e-28	0.476782403593785	0.093	0.011	1.82228799661397e-24	CD8+ T cells	PDCD1
ADGRG1	1.23141481956123e-28	0.549606654202689	0.086	0.009	2.2294765308156e-24	CD8+ T cells	ADGRG1
TBC1D10C	1.72940209642228e-28	0.804962502822162	0.23	0.064	3.13108249557254e-24	CD8+ T cells	TBC1D10C
C12orf571	1.19816912651434e-27	0.886344077343597	0.533	0.322	2.1692852035542e-23	CD8+ T cells	C12orf57
RPS291	2.06289616550987e-27	0.442114730192729	0.921	0.925	3.73487350765562e-23	CD8+ T cells	RPS29
TUBA4A1	6.51350569149402e-27	0.835585222643165	0.285	0.098	1.17927020544499e-22	CD8+ T cells	TUBA4A
RPL281	2.40673252475986e-26	0.29547703292139	1	0.989	4.35738923607774e-22	CD8+ T cells	RPL28
RPL131	3.04751159497379e-26	0.295392052604725	0.993	0.991	5.51751974270004e-22	CD8+ T cells	RPL13
VCAM1	3.84195491629252e-26	0.527201816031634	0.11	0.017	6.95585937594761e-22	CD8+ T cells	VCAM1
BCL11B	7.86861141266425e-26	0.478531766457892	0.127	0.023	1.42461209626286e-21	CD8+ T cells	BCL11B
CYFIP21	1.43591868077402e-25	0.52748297031714	0.158	0.035	2.59973077154136e-21	CD8+ T cells	CYFIP2
TOX	2.03972179269861e-25	0.433232841954454	0.103	0.015	3.69291630568083e-21	CD8+ T cells	TOX
RPL7A2	2.81347885378447e-25	0.348643838784966	0.983	0.976	5.09380346477679e-21	CD8+ T cells	RPL7A
CXCR41	6.81229910363548e-25	0.668334138394618	0.797	0.692	1.2333667527132e-20	CD8+ T cells	CXCR4
IL18RAP	8.00071271766134e-25	0.29922941407082	0.048	0.003	1.44852903753259e-20	CD8+ T cells	IL18RAP
MYL12A	2.51950338679098e-24	0.653605612442914	0.79	0.818	4.56156088178506e-20	CD8+ T cells	MYL12A
TC2N	1.53895633043157e-23	0.579697235091962	0.137	0.029	2.78628043624636e-19	CD8+ T cells	TC2N
EEF1D1	3.29707726262208e-23	0.463848736530304	0.842	0.902	5.96935838397728e-19	CD8+ T cells	EEF1D
RPS251	4.33763384723056e-23	0.300783824374354	0.969	0.974	7.85328608041092e-19	CD8+ T cells	RPS25
ABCB1	4.88937121823653e-23	0.395930041147108	0.086	0.012	8.85220659061724e-19	CD8+ T cells	ABCB1
KLRG1	7.48072254919396e-23	0.695101462362401	0.127	0.026	1.35438481753157e-18	CD8+ T cells	KLRG1
FCRL31	1.9669842811833e-22	0.276649976101977	0.055	0.005	3.56122504108236e-18	CD8+ T cells	FCRL3
MATK	7.17814858219235e-22	0.571082134018436	0.12	0.024	1.29960380080593e-17	CD8+ T cells	MATK
RPL36AL	7.58640069234356e-22	0.474844019934685	0.832	0.87	1.3735178453488e-17	CD8+ T cells	RPL36AL
PARP8	1.24683477176362e-21	0.803216244547778	0.254	0.095	2.25739435427803e-17	CD8+ T cells	PARP8
RPL35A1	1.321223505301e-21	0.299393773693924	0.973	0.978	2.39207515634746e-17	CD8+ T cells	RPL35A
CLEC2D	1.35659866105392e-21	0.656754845026827	0.203	0.061	2.45612187583813e-17	CD8+ T cells	CLEC2D
MALAT11	1.91311695189081e-21	0.291023070987089	1	0.992	3.46369824139831e-17	CD8+ T cells	MALAT1
MT-ND4L1	1.04076571331958e-20	0.31010704986741	0.976	0.975	1.88430632396509e-16	CD8+ T cells	MT-ND4L
PPP2R2B	1.30745429934567e-20	0.286505788676814	0.048	0.004	2.36714600896534e-16	CD8+ T cells	PPP2R2B
RAB37	1.55087040872276e-20	0.278126608748754	0.062	0.007	2.80785087499256e-16	CD8+ T cells	RAB37
MCTP2	2.12283290788572e-20	0.285014238164186	0.069	0.009	3.84338897972709e-16	CD8+ T cells	MCTP2
OPTN1	4.44149798733138e-20	0.617240216861473	0.186	0.057	8.04133210606346e-16	CD8+ T cells	OPTN
GBP5	8.28220704360202e-20	0.739814170419635	0.258	0.101	1.49949358524415e-15	CD8+ T cells	GBP5
RPS71	8.88099122321548e-20	0.293645351246977	0.973	0.977	1.60790346096316e-15	CD8+ T cells	RPS7
CHST12	1.81114503517036e-19	0.747064592381997	0.206	0.071	3.27907808617594e-15	CD8+ T cells	CHST12
GATA3	9.49739573929028e-19	0.452704397216574	0.127	0.03	1.7195034985985e-14	CD8+ T cells	GATA3
GPR171	1.48862526117715e-18	0.48060005582229	0.131	0.032	2.69515603536123e-14	CD8+ T cells	GPR171
CRTAM	1.61255955393532e-18	0.584664943586911	0.089	0.016	2.9195390723999e-14	CD8+ T cells	CRTAM
RPL61	1.68801637240169e-18	0.297752985312131	0.955	0.964	3.05615364223325e-14	CD8+ T cells	RPL6
APOBEC3H	2.1587341451038e-18	0.342067146020113	0.076	0.012	3.90838816971043e-14	CD8+ T cells	APOBEC3H
PSMB91	3.71131781026626e-18	0.731324093717219	0.646	0.61	6.71934089548706e-14	CD8+ T cells	PSMB9
ACAP11	5.37856707404476e-18	0.717522133168341	0.278	0.121	9.73789568755805e-14	CD8+ T cells	ACAP1
PTPN4	2.05945400235468e-17	0.568559188749936	0.124	0.031	3.72864147126314e-13	CD8+ T cells	PTPN4
UBB1	2.23288293702465e-17	0.557052313220907	0.777	0.811	4.04263455748313e-13	CD8+ T cells	UBB
TRGV4	2.75693910333943e-17	0.314402530306529	0.041	0.004	4.99143824659603e-13	CD8+ T cells	TRGV4
SCML4	2.83550782032858e-17	0.518008651232982	0.158	0.047	5.13368690870489e-13	CD8+ T cells	SCML4
LAYN	3.95591367467833e-17	0.267987697025089	0.055	0.007	7.16218170800512e-13	CD8+ T cells	LAYN
FAU1	5.62653928558026e-17	0.255957346427381	0.983	0.986	1.01868493765431e-12	CD8+ T cells	FAU
CD200R1	5.65104886236093e-17	0.275992996485724	0.069	0.011	1.02312239653045e-12	CD8+ T cells	CD200R1
LIME1	6.6796301973215e-17	0.436068417517087	0.113	0.027	1.20934704722506e-12	CD8+ T cells	LIME1
RASGRP1	1.33431287881767e-16	0.342319154628276	0.069	0.011	2.41577346709938e-12	CD8+ T cells	RASGRP1
PPP1R16B	1.77310058253447e-16	0.316751360393177	0.089	0.018	3.21019860467866e-12	CD8+ T cells	PPP1R16B
HSPA8	2.26308042487295e-16	0.534031688296864	0.756	0.752	4.09730710923248e-12	CD8+ T cells	HSPA8
ISG201	2.88868511266309e-16	0.816155627584018	0.519	0.372	5.22996439647653e-12	CD8+ T cells	ISG20
MT-ATP61	2.96225620785048e-16	0.27292515518479	0.997	0.989	5.36316486431329e-12	CD8+ T cells	MT-ATP6
CD99	8.77113265103237e-16	0.675243912678763	0.619	0.569	1.58801356646941e-11	CD8+ T cells	CD99
SIT11	1.10051260943003e-15	0.543561883856518	0.144	0.043	1.99247807937308e-11	CD8+ T cells	SIT1
OCIAD21	1.63439458725853e-15	0.688147628265306	0.323	0.164	2.95907140023157e-11	CD8+ T cells	OCIAD2
NLRC3	1.6447701395077e-15	0.271611065628446	0.065	0.01	2.97785633757869e-11	CD8+ T cells	NLRC3
LIMD21	2.2797227178969e-15	0.744375780105033	0.533	0.448	4.12743798075234e-11	CD8+ T cells	LIMD2
TRBV3-1	3.75710126640141e-15	1.04130265178439	0.055	0.008	6.80223184281975e-11	CD8+ T cells	TRBV3-1
PPDPF	3.78207748860618e-15	0.527150533398939	0.725	0.78	6.84745129312149e-11	CD8+ T cells	PPDPF
LAX1	9.09169042636503e-15	0.344257440115733	0.069	0.012	1.64605055169339e-10	CD8+ T cells	LAX1
SLAMF6	9.98582142776507e-15	0.383302678978233	0.082	0.017	1.80793296949687e-10	CD8+ T cells	SLAMF6
RAB27A	2.39587884988986e-14	0.661079809663006	0.189	0.074	4.33773865772559e-10	CD8+ T cells	RAB27A
ADGRE5	2.78407054960372e-14	0.833446064859911	0.347	0.207	5.04055973005754e-10	CD8+ T cells	ADGRE5
RPSA1	3.99474417647779e-14	0.3014231737999	0.866	0.905	7.23248433151304e-10	CD8+ T cells	RPSA
C12orf75	4.60553271080313e-14	0.631558198954983	0.21	0.087	8.33831697290906e-10	CD8+ T cells	C12orf75
TTN	4.7269377932916e-14	0.34377460740405	0.062	0.01	8.55812087475445e-10	CD8+ T cells	TTN
CCL4L2	4.86981793302458e-14	1.81586428044388	0.241	0.11	8.81680536774101e-10	CD8+ T cells	CCL4L2
LTB1	5.21781480559481e-14	0.675051622399425	0.361	0.197	9.44685370552941e-10	CD8+ T cells	LTB
CYTIP1	1.56619915186658e-13	0.733596162864879	0.546	0.465	2.83560356445444e-09	CD8+ T cells	CYTIP
FKBP11	1.92466195886564e-13	0.576261255650323	0.22	0.095	3.48460047652623e-09	CD8+ T cells	FKBP11
CCND2	2.63209526787529e-13	0.612016079320468	0.175	0.067	4.76540848248822e-09	CD8+ T cells	CCND2
TNFSF14	3.92513958616886e-13	0.510300906757605	0.086	0.02	7.10646522075873e-09	CD8+ T cells	TNFSF14
TRG-AS1	4.16490795668692e-13	0.370049159798848	0.096	0.025	7.54056585558167e-09	CD8+ T cells	TRG-AS1
PTPRC	4.40169576451138e-13	0.605272091843057	0.632	0.635	7.96927018164786e-09	CD8+ T cells	PTPRC
TNFRSF18	6.77379900768636e-13	0.64954944665525	0.12	0.037	1.22639631034161e-08	CD8+ T cells	TNFRSF18
RPL211	9.99938896528402e-13	0.268307512741723	0.904	0.948	1.81038937216467e-08	CD8+ T cells	RPL21
TRBV6-4	1.13374988933702e-12	0.266730977904013	0.027	0.002	2.05265417464467e-08	CD8+ T cells	TRBV6-4
ITK	1.26357368799197e-12	0.490278850751582	0.131	0.042	2.28770016210946e-08	CD8+ T cells	ITK
GIMAP7	3.36811975938482e-12	0.70288182999082	0.265	0.139	6.09798082436622e-08	CD8+ T cells	GIMAP7
NELL2	6.30964767762679e-12	0.312525253273506	0.062	0.012	1.14236171203433e-07	CD8+ T cells	NELL2
ZFP36L2	6.47940454873496e-12	0.678133405333917	0.601	0.549	1.17309619354846e-07	CD8+ T cells	ZFP36L2
PSME11	6.9512615496011e-12	0.534080582326802	0.687	0.762	1.25852590355528e-07	CD8+ T cells	PSME1
IPCEF1	7.78134220813577e-12	0.338195044104486	0.1	0.028	1.40881200678298e-07	CD8+ T cells	IPCEF1
CRIP11	3.26815013738809e-11	0.647389783326271	0.361	0.24	5.91698582374114e-07	CD8+ T cells	CRIP1
SNRPD21	3.29309104813904e-11	0.450934727691181	0.687	0.733	5.96214134265574e-07	CD8+ T cells	SNRPD2
SPOCK21	4.40638376303785e-11	0.473692542458261	0.22	0.101	7.97775780298003e-07	CD8+ T cells	SPOCK2
RPL33	4.83779338985279e-11	0.272936138643395	0.907	0.958	8.75882493232847e-07	CD8+ T cells	RPL3
BPGM	7.74191078997883e-11	0.443580488752914	0.11	0.036	1.40167294852567e-06	CD8+ T cells	BPGM
DUSP4	9.45981480868584e-11	0.79063425526869	0.21	0.102	1.71269947111257e-06	CD8+ T cells	DUSP4
SELPLG	1.14443264244389e-10	0.670896798856688	0.265	0.148	2.07199529914466e-06	CD8+ T cells	SELPLG
GNG2	1.21392538740876e-10	0.817140163357022	0.289	0.177	2.19781191390355e-06	CD8+ T cells	GNG2
HNRNPA1	1.80098134912371e-10	0.339073356851484	0.797	0.869	3.26067673258848e-06	CD8+ T cells	HNRNPA1
RGL4	1.81100957796718e-10	0.29419428527822	0.076	0.019	3.27883284090958e-06	CD8+ T cells	RGL4
TNFRSF9	1.98731941353144e-10	0.61069355706097	0.141	0.056	3.59804179819867e-06	CD8+ T cells	TNFRSF9
BTG12	3.217770740234e-10	0.444425167057989	0.77	0.824	5.82577392519365e-06	CD8+ T cells	BTG1
TOMM71	3.33091074657414e-10	0.381625170850762	0.739	0.808	6.03061390667247e-06	CD8+ T cells	TOMM7
CALM1	3.73725375513906e-10	0.419364482869418	0.749	0.828	6.76629792367927e-06	CD8+ T cells	CALM1
PRKCH	3.91985802710489e-10	0.502563377969963	0.162	0.069	7.0969029580734e-06	CD8+ T cells	PRKCH
SYTL21	6.12694196740822e-10	0.324835327497376	0.082	0.023	1.10928284319926e-05	CD8+ T cells	SYTL2
DENND2D	7.83819231933825e-10	0.542666380695252	0.172	0.078	1.41910471941619e-05	CD8+ T cells	DENND2D
LINC00861	9.77600816881587e-10	0.279127985268481	0.062	0.014	1.76994627896411e-05	CD8+ T cells	LINC00861
ICAM31	1.00336478557342e-09	0.576767023754978	0.237	0.128	1.81659194428068e-05	CD8+ T cells	ICAM3
DDX5	1.02624378155614e-09	0.43160615380238	0.729	0.822	1.85801436650739e-05	CD8+ T cells	DDX5
CMC1	1.80645004400925e-09	1.09794190128612	0.306	0.212	3.27057780467875e-05	CD8+ T cells	CMC1
BCAS41	1.82391902876479e-09	0.273491312408886	0.086	0.026	3.30220540157865e-05	CD8+ T cells	BCAS4
TSC22D31	2.03710668442474e-09	0.537315162074755	0.749	0.858	3.68818165215099e-05	CD8+ T cells	TSC22D3
C21orf911	2.14574311741839e-09	0.41411684531375	0.11	0.039	3.884867914086e-05	CD8+ T cells	C21orf91
NDFIP2	4.02638223525192e-09	0.253857898914787	0.076	0.021	7.2897650369236e-05	CD8+ T cells	NDFIP2
BATF	5.99479183673004e-09	0.582608678204161	0.216	0.115	0.000108535706203997	CD8+ T cells	BATF
MIR155HG	6.52774041665454e-09	0.540402451502947	0.124	0.049	0.00011818474024353	CD8+ T cells	MIR155HG
SPON2	8.1198961149898e-09	0.563780464117269	0.107	0.039	0.00014701071916189	CD8+ T cells	SPON2
LAIR2	8.64416443307041e-09	0.28655134758493	0.048	0.01	0.00015650259706074	CD8+ T cells	LAIR2
CTLA4	1.13449202181424e-08	0.31220056137156	0.079	0.024	0.000205399780549468	CD8+ T cells	CTLA4
PAXX	1.28076237223377e-08	0.7115427635687	0.454	0.406	0.000231882027492924	CD8+ T cells	PAXX
RNF125	1.50712152895782e-08	0.450822537570984	0.113	0.044	0.000272864352817813	CD8+ T cells	RNF125
MT-ATP81	1.61063503076431e-08	0.314955326562249	0.808	0.892	0.000291605472319879	CD8+ T cells	MT-ATP8
SLC9A3R1	1.78837272198521e-08	0.525697816217962	0.148	0.067	0.000323784881315422	CD8+ T cells	SLC9A3R1
MYL12B	1.88344038510526e-08	0.48892464396776	0.66	0.756	0.000340996881723307	CD8+ T cells	MYL12B
TMA7	3.05277906846414e-08	0.300639295597273	0.759	0.859	0.000552705650345433	CD8+ T cells	TMA7
ATP8A1	3.44287930871134e-08	0.376662165019532	0.103	0.038	0.000623333298842189	CD8+ T cells	ATP8A1
ZNF831	3.46373722213095e-08	0.280329703423318	0.065	0.018	0.000627109624066808	CD8+ T cells	ZNF831
TRBV9	4.0409975762481e-08	0.564098090327497	0.031	0.005	0.000731622611179718	CD8+ T cells	TRBV9
STK17A1	4.23720310711291e-08	0.638197632262502	0.33	0.233	0.000767145622542792	CD8+ T cells	STK17A
LYST	8.80096667108696e-08	0.72328559317361	0.23	0.142	0.0015934150158003	CD8+ T cells	LYST
TRBV27	8.90924279273352e-08	0.409061182834101	0.024	0.003	0.0016130184076244	CD8+ T cells	TRBV27
ARAP2	9.36659978205943e-08	0.408802413105942	0.107	0.042	0.00169582289054186	CD8+ T cells	ARAP2
ITGAL	9.42846903929805e-08	0.589976794811508	0.144	0.068	0.00170702431956491	CD8+ T cells	ITGAL
SLFN5	1.90881581376499e-07	0.680783518475412	0.261	0.171	0.00345591103082152	CD8+ T cells	SLFN5
SUPT3H	1.93829741366766e-07	0.390159938178223	0.096	0.037	0.00350928746744531	CD8+ T cells	SUPT3H
RAMP11	2.03247241589034e-07	0.401972627239633	0.096	0.037	0.00367979130896947	CD8+ T cells	RAMP1
ARPC5L	2.05876439267196e-07	0.707322342283867	0.32	0.244	0.00372739293293259	CD8+ T cells	ARPC5L
INPP4B1	2.87248230982593e-07	0.289748786321984	0.086	0.031	0.00520062922193985	CD8+ T cells	INPP4B
GYPC	3.5307363025332e-07	0.610603416189357	0.361	0.28	0.00639239807573635	CD8+ T cells	GYPC
STAT4	3.7962403258566e-07	0.372185605900012	0.107	0.044	0.00687309310996338	CD8+ T cells	STAT4
SUB1	4.60949843515045e-07	0.523631499445816	0.588	0.681	0.00834549691683988	CD8+ T cells	SUB1
ABLIM1	4.91808053961062e-07	0.340656916950819	0.096	0.038	0.00890418481696502	CD8+ T cells	ABLIM1
PTPN22	5.41466650108078e-07	0.589364827774989	0.158	0.083	0.00980325370020676	CD8+ T cells	PTPN22
CLEC2B	7.48073180676217e-07	0.732578313228508	0.416	0.383	0.0135438649361429	CD8+ T cells	CLEC2B
GUK11	8.17553322393576e-07	0.400887078809343	0.577	0.635	0.0148018029019357	CD8+ T cells	GUK1
FLT3LG	8.4757990360752e-07	0.433128202909447	0.182	0.099	0.0153454341548142	CD8+ T cells	FLT3LG
PRDM1	1.00607616264249e-06	0.606396165190157	0.216	0.132	0.0182150089246422	CD8+ T cells	PRDM1
TSTD1	1.11382756300571e-06	0.572267082093598	0.309	0.23	0.0201658480282183	CD8+ T cells	TSTD1
TXNIP1	1.41608425784701e-06	0.49186162052022	0.588	0.591	0.0256382054883201	CD8+ T cells	TXNIP
CAMK4	2.10553228547166e-06	0.3037638571394	0.086	0.033	0.0381206620284644	CD8+ T cells	CAMK4
EMB	2.31199402133769e-06	0.503854437639586	0.227	0.144	0.041858651756319	CD8+ T cells	EMB
ARHGDIB	2.37501771911244e-06	0.303423907525882	0.811	0.841	0.0429996958045307	CD8+ T cells	ARHGDIB
CD5	3.37188312292492e-06	0.334434397576093	0.076	0.028	0.0610479439405557	CD8+ T cells	CD5
CD38	4.70870499634683e-06	0.609323455428981	0.189	0.116	0.0852511039588594	CD8+ T cells	CD38
YWHAZ1	4.88244637058309e-06	0.470012777118443	0.577	0.653	0.0883966915394069	CD8+ T cells	YWHAZ
IL7R	6.83248228081491e-06	0.651980309672676	0.385	0.306	0.123702091694154	CD8+ T cells	IL7R
DUSP2	9.44603818912858e-06	0.799626089494824	0.282	0.216	0.171020521414173	CD8+ T cells	DUSP2
CCSER2	1.01690052134867e-05	0.532565404055977	0.172	0.102	0.184109839390177	CD8+ T cells	CCSER2
CCND3	1.07367434771907e-05	0.626539556798404	0.254	0.181	0.194388740654537	CD8+ T cells	CCND3
TRBV6-2	2.46061641416554e-05	0.256398463263357	0.017	0.003	0.445494601784671	CD8+ T cells	TRBV6-2
TRAF3IP3	3.64039068716867e-05	0.548196159215849	0.203	0.134	0.659092733911887	CD8+ T cells	TRAF3IP3
DIP2A	3.64595429719257e-05	0.44259310281493	0.107	0.053	0.660100025506715	CD8+ T cells	DIP2A
FAM102A1	4.37277436998163e-05	0.262492501675615	0.065	0.026	0.791690799685174	CD8+ T cells	FAM102A
MLLT3	4.72644153790739e-05	0.332525205395321	0.072	0.03	0.855722240438132	CD8+ T cells	MLLT3
KIAA1551	5.65793186238908e-05	0.61969374540493	0.285	0.226	1	CD8+ T cells	KIAA1551
ITGA1	6.46774459690031e-05	0.256094408371759	0.045	0.015	1	CD8+ T cells	ITGA1
PCED1B	7.57287073908869e-05	0.279603187948839	0.076	0.033	1	CD8+ T cells	PCED1B
TENT5C1	8.72142619094178e-05	0.372365975951216	0.11	0.057	1	CD8+ T cells	TENT5C
TNFAIP3	9.93764821445313e-05	0.433901479341372	0.577	0.617	1	CD8+ T cells	TNFAIP3
ANXA6	9.99489107194926e-05	0.562210681182467	0.265	0.205	1	CD8+ T cells	ANXA6
PIK3IP1	0.000112594356743608	0.478999783717398	0.199	0.135	1	CD8+ T cells	PIK3IP1
UBC	0.000130096962906279	0.253673614807482	0.838	0.902	1	CD8+ T cells	UBC
SYTL3	0.000133186125633439	0.456187302422043	0.158	0.099	1	CD8+ T cells	SYTL3
TMEM71	0.000143874563622474	0.2666631815047	0.058	0.023	1	CD8+ T cells	TMEM71
TRBV24-1	0.000157620297770891	0.326482135502843	0.021	0.004	1	CD8+ T cells	TRBV24-1
RPL27A1	0.000167504646640991	0.25593411205535	0.715	0.835	1	CD8+ T cells	RPL27A
SARAF	0.000179666276835281	0.266311646778289	0.704	0.82	1	CD8+ T cells	SARAF
CARD11	0.000181302513662805	0.259404869741333	0.069	0.03	1	CD8+ T cells	CARD11
APOBEC3C	0.000197230502185624	0.555029707388195	0.175	0.118	1	CD8+ T cells	APOBEC3C
STK41	0.000291096426323237	0.592953087657479	0.357	0.331	1	CD8+ T cells	STK4
GFOD1	0.00031661425255055	0.258227240905417	0.048	0.018	1	CD8+ T cells	GFOD1
PDCD4	0.000369202604034591	0.492675903609361	0.241	0.182	1	CD8+ T cells	PDCD4
PSTPIP1	0.000435822488225474	0.410218452516539	0.144	0.091	1	CD8+ T cells	PSTPIP1
PPP3CC1	0.000529419701141843	0.392455000608764	0.127	0.078	1	CD8+ T cells	PPP3CC
BTN3A3	0.000575323086748707	0.311873666669726	0.076	0.037	1	CD8+ T cells	BTN3A3
CEMIP21	0.000664239601997625	0.482554541506721	0.11	0.064	1	CD8+ T cells	CEMIP2
BUB3	0.000666846293515636	0.513396268513601	0.289	0.248	1	CD8+ T cells	BUB3
RSBN1	0.000814608687638482	0.526050111806374	0.172	0.121	1	CD8+ T cells	RSBN1
LYAR	0.000827019264713083	0.592653093276253	0.189	0.139	1	CD8+ T cells	LYAR
MFGE8	0.000833239366453278	0.338381253041055	0.065	0.031	1	CD8+ T cells	MFGE8
BIN1	0.00114498649553216	0.402357631275714	0.148	0.099	1	CD8+ T cells	BIN1
IL27RA	0.00140680941106902	0.429704144618271	0.124	0.078	1	CD8+ T cells	IL27RA
BTN3A2	0.00148692021365528	0.369271989161959	0.117	0.073	1	CD8+ T cells	BTN3A2
NLRC5	0.00148705149431981	0.318956046144484	0.079	0.042	1	CD8+ T cells	NLRC5
PDE4D	0.00157657303328201	0.287270956953595	0.096	0.055	1	CD8+ T cells	PDE4D
AC243960.11	0.00157892654241766	0.264046672960187	0.1	0.057	1	CD8+ T cells	AC243960.1
LCP1	0.00159171974858743	0.426561935562834	0.512	0.58	1	CD8+ T cells	LCP1
SLC38A11	0.001607142158745	0.305597718193792	0.117	0.071	1	CD8+ T cells	SLC38A1
RNF167	0.00160924494193594	0.576967527227765	0.261	0.225	1	CD8+ T cells	RNF167
SYNE1	0.00161505444002465	0.383283258734456	0.096	0.056	1	CD8+ T cells	SYNE1
ODF2L	0.00163039215673389	0.328079460418224	0.127	0.08	1	CD8+ T cells	ODF2L
AAK1	0.00168388623685871	0.566942948166332	0.213	0.168	1	CD8+ T cells	AAK1
SEPT9	0.0017711498235647	0.526542978294035	0.234	0.188	1	CD8+ T cells	SEPT9
IRF1	0.00184056949478798	0.504019575687261	0.337	0.307	1	CD8+ T cells	IRF1
LRBA	0.00188513183494725	0.37249443956341	0.089	0.051	1	CD8+ T cells	LRBA
FAM3C	0.00242258018843167	0.532224002673616	0.141	0.096	1	CD8+ T cells	FAM3C
RHOH	0.00309717220573571	0.506073238883758	0.309	0.28	1	CD8+ T cells	RHOH
RNF19A	0.00310140443435503	0.408780015332312	0.158	0.112	1	CD8+ T cells	RNF19A
PMAIP11	0.00320210097567262	0.644680729361044	0.23	0.187	1	CD8+ T cells	PMAIP1
PTPN7	0.00395674153560731	0.42670371119031	0.175	0.131	1	CD8+ T cells	PTPN7
HELB	0.00397500223077993	0.260962109595069	0.065	0.034	1	CD8+ T cells	HELB
JUNB	0.00416521710652753	0.327050463066769	0.715	0.808	1	CD8+ T cells	JUNB
CCL3	0.00420201636397278	0.898020288070805	0.165	0.12	1	CD8+ T cells	CCL3
SRSF7	0.00542948238027367	0.436944397437305	0.481	0.552	1	CD8+ T cells	SRSF7
RBL2	0.00583686989513532	0.401162326970855	0.144	0.103	1	CD8+ T cells	RBL2
C16orf54	0.0059091585220137	0.259298488524351	0.055	0.028	1	CD8+ T cells	C16orf54
SEPT71	0.00606561855402732	0.544460650405217	0.405	0.449	1	CD8+ T cells	SEPT7
ARHGAP9	0.00690607205443957	0.387527977782686	0.165	0.125	1	CD8+ T cells	ARHGAP9
ORMDL3	0.00730675665106674	0.279671013133119	0.062	0.034	1	CD8+ T cells	ORMDL3
RIPOR21	0.00745521191445495	0.338225739980133	0.134	0.093	1	CD8+ T cells	RIPOR2
JUN2	0.00778341511386067	0.409860777019362	0.557	0.599	1	CD8+ T cells	JUN
TAP11	0.00827280920478418	0.545833640662805	0.268	0.245	1	CD8+ T cells	TAP1
ATP6V0E2	0.00917165158237873	0.270659383482154	0.1	0.065	1	CD8+ T cells	ATP6V0E2
TRAV21	0.00991794235221326	0.289180083400673	0.017	0.005	1	CD8+ T cells	TRAV21
SLPI	0	4.42315867684287	0.759	0.007	0	CXCL14+ EPCAM+ cells	SLPI
WFDC2	0	3.55076009335014	0.897	0.006	0	CXCL14+ EPCAM+ cells	WFDC2
LTF	0	2.82282053364929	0.586	0.001	0	CXCL14+ EPCAM+ cells	LTF
LCN2	0	2.20989150283818	0.621	0.001	0	CXCL14+ EPCAM+ cells	LCN2
CXCL14	0	1.92607017608957	0.621	0.003	0	CXCL14+ EPCAM+ cells	CXCL14
CLDN10	0	1.69305105863026	0.517	0	0	CXCL14+ EPCAM+ cells	CLDN10
SAA2	0	1.67755061126639	0.448	0.001	0	CXCL14+ EPCAM+ cells	SAA2
LINC01320	0	1.65629168429403	0.552	0	0	CXCL14+ EPCAM+ cells	LINC01320
ITGB6	0	1.48701045696559	0.621	0.002	0	CXCL14+ EPCAM+ cells	ITGB6
UGT2B7	0	1.12316261762323	0.517	0.001	0	CXCL14+ EPCAM+ cells	UGT2B7
FOLR1	0	0.626214828685967	0.31	0	0	CXCL14+ EPCAM+ cells	FOLR1
BHMT	5.52676506849058e-289	0.681329521740112	0.276	0	1.00062081565022e-284	CXCL14+ EPCAM+ cells	BHMT
SAA1	1.45837934273516e-285	2.34377213866775	0.448	0.002	2.64039580002201e-281	CXCL14+ EPCAM+ cells	SAA1
KIF12	1.38615404526485e-283	1.04430439489648	0.483	0.003	2.50963189895202e-279	CXCL14+ EPCAM+ cells	KIF12
CLDN41	2.96990422421653e-273	2.14819321711542	0.621	0.006	5.37701159794403e-269	CXCL14+ EPCAM+ cells	CLDN4
DCDC2	2.09948231277251e-272	0.832649850657193	0.379	0.001	3.80111272727463e-268	CXCL14+ EPCAM+ cells	DCDC2
CLU1	1.61648718811917e-261	3.86740348227237	0.862	0.014	2.92665005408976e-257	CXCL14+ EPCAM+ cells	CLU
S100A16	4.69461899866454e-256	1.32590134461931	0.621	0.006	8.49960769708215e-252	CXCL14+ EPCAM+ cells	S100A16
KRT71	3.35575075782752e-246	1.36085796861326	0.517	0.004	6.07558674704672e-242	CXCL14+ EPCAM+ cells	KRT7
RAP1GAP	2.8984137324929e-244	0.424834555077516	0.207	0	5.24757806267839e-240	CXCL14+ EPCAM+ cells	RAP1GAP
LINC00284	2.08466842708294e-221	0.951960694534738	0.241	0	3.77429218723366e-217	CXCL14+ EPCAM+ cells	LINC00284
S100A14	2.08466842708294e-221	0.647854842591862	0.241	0	3.77429218723366e-217	CXCL14+ EPCAM+ cells	S100A14
PDZK1IP11	5.40163781895573e-221	2.40853472307183	0.793	0.014	9.77966527121935e-217	CXCL14+ EPCAM+ cells	PDZK1IP1
EDN1	3.71937539654349e-213	0.698546352634917	0.345	0.002	6.733929155442e-209	CXCL14+ EPCAM+ cells	EDN1
FHOD3	2.31081643299684e-209	0.452630872110398	0.207	0	4.18373315194078e-205	CXCL14+ EPCAM+ cells	FHOD3
TRABD2B	2.31081643299684e-209	0.439899501526522	0.207	0	4.18373315194078e-205	CXCL14+ EPCAM+ cells	TRABD2B
SPX	7.25798831354534e-204	0.388358587624907	0.172	0	1.31405878416738e-199	CXCL14+ EPCAM+ cells	SPX
SLC22A2	7.25798831354534e-204	0.324510657737236	0.172	0	1.31405878416738e-199	CXCL14+ EPCAM+ cells	SLC22A2
BBOX1	7.25798831354534e-204	0.281670999242968	0.172	0	1.31405878416738e-199	CXCL14+ EPCAM+ cells	BBOX1
MMP71	5.06057579010658e-201	4.44761558773393	0.862	0.019	9.16217246798797e-197	CXCL14+ EPCAM+ cells	MMP7
ARHGEF28	5.80836005086644e-200	0.457456201353504	0.276	0.001	1.05160358720937e-195	CXCL14+ EPCAM+ cells	ARHGEF28
CDH6	1.10469323698245e-192	0.841572209174932	0.345	0.002	2.00004710555673e-188	CXCL14+ EPCAM+ cells	CDH6
TCIM	5.79640300684387e-189	1.88085082360575	0.655	0.011	1.04943876438908e-184	CXCL14+ EPCAM+ cells	TCIM
EPCAM	1.62575036561414e-186	1.40008971039076	0.621	0.009	2.94342103694441e-182	CXCL14+ EPCAM+ cells	EPCAM
UGT2A3	2.84340683522975e-183	0.337459583280504	0.207	0	5.14798807518346e-179	CXCL14+ EPCAM+ cells	UGT2A3
HPN	7.60181087254153e-173	0.655987661052961	0.31	0.002	1.37630785847364e-168	CXCL14+ EPCAM+ cells	HPN
ITGA3	3.30150648044378e-170	0.760058296576831	0.448	0.005	5.97737748284346e-166	CXCL14+ EPCAM+ cells	ITGA3
ELF31	4.63863825085344e-169	1.80039821804984	0.655	0.012	8.39825455317015e-165	CXCL14+ EPCAM+ cells	ELF3
TFPI2	3.02336993219252e-167	1.49455623407067	0.517	0.007	5.47381126223455e-163	CXCL14+ EPCAM+ cells	TFPI2
LRP2	1.79216898238285e-163	0.381750245439624	0.138	0	3.24472194260415e-159	CXCL14+ EPCAM+ cells	LRP2
CDH3	9.30821476580672e-163	0.252826267390015	0.207	0.001	1.68525228334931e-158	CXCL14+ EPCAM+ cells	CDH3
SFRP2	2.2000058041061e-162	2.30358905786717	0.276	0.001	3.98311050833409e-158	CXCL14+ EPCAM+ cells	SFRP2
PIGR	2.20438877179636e-158	1.48622177110613	0.586	0.011	3.9910458713373e-154	CXCL14+ EPCAM+ cells	PIGR
CD242	8.32468162235897e-155	2.35599332637222	0.897	0.028	1.50718360772809e-150	CXCL14+ EPCAM+ cells	CD24
ARHGAP29	8.33524773754839e-151	1.08356888993109	0.655	0.014	1.50909660288314e-146	CXCL14+ EPCAM+ cells	ARHGAP29
NKAIN4	9.15480982361346e-150	0.932441503790046	0.345	0.003	1.65747831856522e-145	CXCL14+ EPCAM+ cells	NKAIN4
DMKN	2.01585531782636e-148	1.16398994897336	0.552	0.01	3.64970605292462e-144	CXCL14+ EPCAM+ cells	DMKN
EFEMP1	3.88569393533471e-147	0.71072692395185	0.379	0.004	7.0350488699235e-143	CXCL14+ EPCAM+ cells	EFEMP1
SMIM22	1.2284860080279e-145	0.406749858613542	0.172	0	2.2241739175345e-141	CXCL14+ EPCAM+ cells	SMIM22
IQCA1	1.4912126621674e-136	0.352265444375568	0.276	0.002	2.69984052485408e-132	CXCL14+ EPCAM+ cells	IQCA1
FXYD21	2.59349788858451e-135	1.91976382026241	0.793	0.025	4.69552792728225e-131	CXCL14+ EPCAM+ cells	FXYD2
TSPAN11	2.99402253485731e-133	1.28251130654235	0.552	0.011	5.42067779935915e-129	CXCL14+ EPCAM+ cells	TSPAN1
KRT181	3.45457148229645e-133	2.27525664196324	0.897	0.033	6.25450166869772e-129	CXCL14+ EPCAM+ cells	KRT18
DSG2	3.57717486721798e-133	0.413441081004937	0.207	0.001	6.47647509709815e-129	CXCL14+ EPCAM+ cells	DSG2
BCAM1	2.36737430583582e-132	1.625516102582	0.724	0.021	4.28613118071575e-128	CXCL14+ EPCAM+ cells	BCAM
KLK6	7.80437234468784e-131	0.348586360720419	0.138	0	1.41298161300573e-126	CXCL14+ EPCAM+ cells	KLK6
SCNN1A	2.83301728841398e-130	0.569327951602959	0.345	0.004	5.12917780067351e-126	CXCL14+ EPCAM+ cells	SCNN1A
AMOTL21	1.77503838006067e-128	0.57007461924497	0.379	0.005	3.21370698709984e-124	CXCL14+ EPCAM+ cells	AMOTL2
PCP4	1.83531763407909e-127	0.355176226506512	0.172	0.001	3.32284257650019e-123	CXCL14+ EPCAM+ cells	PCP4
CCDC198	2.24370329158207e-124	0.587355604782581	0.241	0.002	4.06222480940934e-120	CXCL14+ EPCAM+ cells	CCDC198
LINC01116	2.38301369391994e-124	0.404193423262282	0.241	0.002	4.31444629284204e-120	CXCL14+ EPCAM+ cells	LINC01116
OLFM4	4.41536616591382e-123	0.630825661915388	0.103	0	7.99402044338696e-119	CXCL14+ EPCAM+ cells	OLFM4
ACSM2A	4.41536616591382e-123	0.342685682988823	0.103	0	7.99402044338696e-119	CXCL14+ EPCAM+ cells	ACSM2A
SCGN	4.41536616591382e-123	0.266104643099419	0.103	0	7.99402044338696e-119	CXCL14+ EPCAM+ cells	SCGN
PCSK1N1	8.71275970218245e-122	1.62510413226724	0.586	0.014	1.57744514408013e-117	CXCL14+ EPCAM+ cells	PCSK1N
EPB41L1	2.92441365146858e-121	0.667241817200587	0.31	0.003	5.29465091598386e-117	CXCL14+ EPCAM+ cells	EPB41L1
KRT82	1.24422979310457e-119	2.10165219519636	0.759	0.026	2.25267804041583e-115	CXCL14+ EPCAM+ cells	KRT8
FHL21	7.65535365351584e-119	1.20156604257834	0.655	0.019	1.38600177896904e-114	CXCL14+ EPCAM+ cells	FHL2
LAMB1	3.96255378639576e-118	0.808966176829585	0.448	0.008	7.17420363026953e-114	CXCL14+ EPCAM+ cells	LAMB1
PPP2R3A	1.37329073734816e-117	0.425677639414057	0.276	0.003	2.48634287996884e-113	CXCL14+ EPCAM+ cells	PPP2R3A
ASS1	7.73594352559059e-116	0.901804699062711	0.414	0.007	1.40059257530818e-111	CXCL14+ EPCAM+ cells	ASS1
TFPI	3.89719059878625e-114	1.22334249625424	0.621	0.018	7.05586357910251e-110	CXCL14+ EPCAM+ cells	TFPI
CYR61	1.173898389309e-113	1.4781350229292	0.517	0.012	2.12534303384394e-109	CXCL14+ EPCAM+ cells	CYR61
MAOB	2.43015767835947e-113	0.665411755231889	0.172	0.001	4.39980047666983e-109	CXCL14+ EPCAM+ cells	MAOB
EVA1A	1.97141131845988e-110	0.586997123026054	0.241	0.002	3.56924019207162e-106	CXCL14+ EPCAM+ cells	EVA1A
PKHD1	3.62141979768811e-109	0.278287822758475	0.138	0	6.55658054371433e-105	CXCL14+ EPCAM+ cells	PKHD1
TSPAN8	3.79188409652543e-109	0.586914923333802	0.138	0	6.86520615675929e-105	CXCL14+ EPCAM+ cells	TSPAN8
PROM11	4.36765134884484e-109	0.701033841828409	0.31	0.004	7.90763276708358e-105	CXCL14+ EPCAM+ cells	PROM1
DSP	2.44269846152042e-108	0.901399099086776	0.379	0.006	4.42250556458272e-104	CXCL14+ EPCAM+ cells	DSP
SLC34A21	3.394793666014e-107	1.37881281457118	0.414	0.008	6.14627393231834e-103	CXCL14+ EPCAM+ cells	SLC34A2
ADGRG11	2.90992913386681e-106	0.796922111236498	0.483	0.011	5.26842669686586e-102	CXCL14+ EPCAM+ cells	ADGRG1
S100A131	4.22716486737465e-106	1.78316891807154	0.897	0.043	7.6532819923818e-102	CXCL14+ EPCAM+ cells	S100A13
KRT191	1.12856398874553e-105	2.16773476813211	0.586	0.017	2.04326510162377e-101	CXCL14+ EPCAM+ cells	KRT19
SOX9	9.18739239757264e-105	0.657272387331179	0.241	0.002	1.66337739358053e-100	CXCL14+ EPCAM+ cells	SOX9
KITLG	1.70822573237825e-104	0.427577166841277	0.207	0.001	3.09274268847082e-100	CXCL14+ EPCAM+ cells	KITLG
NME5	4.37181333545038e-102	0.347850896533311	0.172	0.001	7.91516804383292e-98	CXCL14+ EPCAM+ cells	NME5
LIPG	5.56376853678949e-102	0.309434074637227	0.172	0.001	1.00732029358574e-97	CXCL14+ EPCAM+ cells	LIPG
PTPRF1	8.91356989822926e-102	0.934484382143065	0.483	0.012	1.61380183007441e-97	CXCL14+ EPCAM+ cells	PTPRF
CRYAB1	4.19174019221985e-100	2.60738301507929	0.69	0.026	7.58914561801404e-96	CXCL14+ EPCAM+ cells	CRYAB
MUC11	8.14216441190589e-99	1.13815381892732	0.517	0.014	1.47413886677556e-94	CXCL14+ EPCAM+ cells	MUC1
SLC16A4	1.82348149046712e-97	0.357098069122751	0.207	0.002	3.30141323849072e-93	CXCL14+ EPCAM+ cells	SLC16A4
MET1	7.8130737644434e-96	0.921958995496133	0.517	0.014	1.41455700505248e-91	CXCL14+ EPCAM+ cells	MET
RBPMS	4.06646049000338e-95	0.717071131232435	0.483	0.013	7.36232671715112e-91	CXCL14+ EPCAM+ cells	RBPMS
AC026471.3	1.28403736312313e-93	0.591245585865531	0.138	0.001	2.32474964593442e-89	CXCL14+ EPCAM+ cells	AC026471.3
CGNL1	1.44509962677808e-93	0.296340036875743	0.138	0.001	2.61635287428172e-89	CXCL14+ EPCAM+ cells	CGNL1
SBSPON	1.56351936334708e-93	0.317358206804843	0.138	0.001	2.83075180733989e-89	CXCL14+ EPCAM+ cells	SBSPON
CLTRN	1.10042733914214e-92	0.263590169036534	0.172	0.001	1.99232369751685e-88	CXCL14+ EPCAM+ cells	CLTRN
CMYA5	1.86773154989085e-92	0.257539682630936	0.103	0	3.38152797107739e-88	CXCL14+ EPCAM+ cells	CMYA5
ERRFI1	5.57103314430023e-91	1.22178238693312	0.517	0.016	1.00863555077556e-86	CXCL14+ EPCAM+ cells	ERRFI1
PDZK11	6.13015959775462e-91	0.832766649114123	0.31	0.005	1.10986539517347e-86	CXCL14+ EPCAM+ cells	PDZK1
RASD1	1.15301934714909e-88	1.50681352421352	0.586	0.021	2.08754152801343e-84	CXCL14+ EPCAM+ cells	RASD1
SERINC2	4.30364353884775e-88	0.569731965589512	0.448	0.012	7.79174662708385e-84	CXCL14+ EPCAM+ cells	SERINC2
ERBB3	3.38853292144314e-86	0.381525581689271	0.241	0.003	6.13493885427281e-82	CXCL14+ EPCAM+ cells	ERBB3
CYP24A1	4.26271529874136e-86	0.643954719858984	0.241	0.003	7.71764604837124e-82	CXCL14+ EPCAM+ cells	CYP24A1
TNFRSF12A1	6.2549139781201e-85	2.06607146492822	0.931	0.062	1.13245217573864e-80	CXCL14+ EPCAM+ cells	TNFRSF12A
TMEM213	1.11438640867722e-82	0.404684224833651	0.069	0	2.01759659291011e-78	CXCL14+ EPCAM+ cells	TMEM213
ERBB4	1.11438640867722e-82	0.259930711155287	0.069	0	2.01759659291011e-78	CXCL14+ EPCAM+ cells	ERBB4
KCNJ161	1.80725278401785e-81	0.367687289287721	0.207	0.002	3.27203116546431e-77	CXCL14+ EPCAM+ cells	KCNJ16
CDH16	2.22103700788468e-81	0.69849028024175	0.207	0.002	4.02118750277522e-77	CXCL14+ EPCAM+ cells	CDH16
C1orf210	2.22103700788468e-81	0.331245152348746	0.207	0.002	4.02118750277522e-77	CXCL14+ EPCAM+ cells	C1orf210
S100A2	3.80043265577036e-80	1.91287076194672	0.379	0.009	6.88068332327224e-76	CXCL14+ EPCAM+ cells	S100A2
PAX81	1.61297335658453e-79	1.78556914119119	0.552	0.021	2.92028826209629e-75	CXCL14+ EPCAM+ cells	PAX8
SNHG18	3.25248122770537e-79	0.405986637967162	0.241	0.003	5.88861726276057e-75	CXCL14+ EPCAM+ cells	SNHG18
C6orf132	1.8996391885809e-78	0.33125854128459	0.172	0.001	3.43929675092571e-74	CXCL14+ EPCAM+ cells	C6orf132
C1S1	4.48818656893426e-78	0.827165143572419	0.517	0.018	8.12586178305547e-74	CXCL14+ EPCAM+ cells	C1S
RARRES2	4.24525428848554e-77	1.03807880818301	0.483	0.016	7.68603288930307e-73	CXCL14+ EPCAM+ cells	RARRES2
TNC	3.13936636896835e-76	1.13533539304245	0.241	0.004	5.68382281101719e-72	CXCL14+ EPCAM+ cells	TNC
DDR1	5.28158487897003e-76	0.634103830613857	0.31	0.006	9.56230942337524e-72	CXCL14+ EPCAM+ cells	DDR1
ADAMTS1	2.89857478258775e-75	0.753476044989769	0.31	0.006	5.24786964387512e-71	CXCL14+ EPCAM+ cells	ADAMTS1
BICC1	1.96806085900948e-74	0.623771194100438	0.345	0.008	3.56317418523667e-70	CXCL14+ EPCAM+ cells	BICC1
FXYD3	3.54830858160737e-74	0.326940154412753	0.103	0	6.42421268700015e-70	CXCL14+ EPCAM+ cells	FXYD3
TACSTD2	3.69238408737938e-74	1.76995305358764	0.552	0.023	6.68506139020036e-70	CXCL14+ EPCAM+ cells	TACSTD2
UNC5CL	3.85455616494838e-74	0.362445306298275	0.103	0	6.97867393663905e-70	CXCL14+ EPCAM+ cells	UNC5CL
AC007906.2	3.85455616494838e-74	0.278762523790594	0.103	0	6.97867393663905e-70	CXCL14+ EPCAM+ cells	AC007906.2
LINC02532	3.31659489594772e-73	0.297069574556458	0.207	0.003	6.00469505911335e-69	CXCL14+ EPCAM+ cells	LINC02532
PLPP2	4.51599486859958e-73	0.472631985569343	0.207	0.003	8.17620870959955e-69	CXCL14+ EPCAM+ cells	PLPP2
C4B	7.47470946916978e-73	0.278988109511901	0.172	0.002	1.35329614939319e-68	CXCL14+ EPCAM+ cells	C4B
SERTAD4-AS1	8.02177212943742e-73	0.37155405772401	0.138	0.001	1.45234184403464e-68	CXCL14+ EPCAM+ cells	SERTAD4-AS1
LOX	8.02177212943742e-73	0.268090933341026	0.138	0.001	1.45234184403464e-68	CXCL14+ EPCAM+ cells	LOX
UBD	8.62652589921477e-73	0.931313969861415	0.414	0.012	1.56183251405283e-68	CXCL14+ EPCAM+ cells	UBD
C1R1	4.91690441535774e-72	0.917843220544398	0.483	0.017	8.90205544400518e-68	CXCL14+ EPCAM+ cells	C1R
NNMT1	6.38194405634682e-72	2.9981290248521	0.655	0.034	1.15545097140159e-67	CXCL14+ EPCAM+ cells	NNMT
ERBB2	1.081104460477e-70	0.501314220537831	0.31	0.007	1.95733962569361e-66	CXCL14+ EPCAM+ cells	ERBB2
TCEA31	8.25801755977177e-70	0.559942844702214	0.276	0.005	1.49511407919668e-65	CXCL14+ EPCAM+ cells	TCEA3
PRSS22	9.5018436017991e-70	0.394930979153478	0.207	0.003	1.72030878410573e-65	CXCL14+ EPCAM+ cells	PRSS22
AOC1	2.06418730214392e-69	0.556723541983595	0.276	0.005	3.73721111053157e-65	CXCL14+ EPCAM+ cells	AOC1
AIF1L	4.62237894036221e-69	0.492610922532173	0.31	0.007	8.36881707152578e-65	CXCL14+ EPCAM+ cells	AIF1L
SLC3A1	1.59596485424521e-68	0.491372530217041	0.241	0.004	2.88949436861095e-64	CXCL14+ EPCAM+ cells	SLC3A1
CRIP21	2.74713027826229e-68	1.41771099236157	0.621	0.031	4.97367936879388e-64	CXCL14+ EPCAM+ cells	CRIP2
CLDN31	5.22381149182382e-67	0.739542308439756	0.379	0.011	9.45771070594702e-63	CXCL14+ EPCAM+ cells	CLDN3
SERPINA3	2.54209263278838e-66	0.363448504926643	0.207	0.003	4.60245871166336e-62	CXCL14+ EPCAM+ cells	SERPINA3
FAT1	7.92479484777258e-66	0.443025141430501	0.241	0.004	1.43478410718923e-61	CXCL14+ EPCAM+ cells	FAT1
TTC39A	1.1348232415516e-65	0.281813785240288	0.138	0.001	2.05459747882917e-61	CXCL14+ EPCAM+ cells	TTC39A
LRIG3	1.30219319958468e-65	0.262711810101154	0.138	0.001	2.35762078784805e-61	CXCL14+ EPCAM+ cells	LRIG3
RETREG1	2.23359929272836e-65	1.2158491878581	0.345	0.009	4.04393151948469e-61	CXCL14+ EPCAM+ cells	RETREG1
LAMC21	8.15449800130618e-64	0.506026686720141	0.241	0.004	1.47637186313648e-59	CXCL14+ EPCAM+ cells	LAMC2
GALNT14	9.29117595030413e-64	0.357304092611055	0.172	0.002	1.68216740580256e-59	CXCL14+ EPCAM+ cells	GALNT14
TUSC31	1.11494450883502e-63	0.798415572032145	0.448	0.017	2.01860703324581e-59	CXCL14+ EPCAM+ cells	TUSC3
CNN3	4.7769776867857e-62	1.02989534076496	0.517	0.023	8.64871810192551e-58	CXCL14+ EPCAM+ cells	CNN3
CRTAC1	6.57527387655521e-62	0.306025150426105	0.103	0.001	1.19045333535032e-57	CXCL14+ EPCAM+ cells	CRTAC1
ITGA2	7.79719697507441e-61	0.442410712203994	0.31	0.008	1.41168251233722e-56	CXCL14+ EPCAM+ cells	ITGA2
PARD3	4.62754787719875e-60	0.497884098621607	0.241	0.005	8.37817543166834e-56	CXCL14+ EPCAM+ cells	PARD3
TMPRSS4	6.20632620981871e-60	0.42180733797835	0.172	0.002	1.12365536028768e-55	CXCL14+ EPCAM+ cells	TMPRSS4
SCN9A	6.20632620981871e-60	0.294128790020868	0.172	0.002	1.12365536028768e-55	CXCL14+ EPCAM+ cells	SCN9A
[truncated: 5,054 more rows]
